# Supplementary material for: Bibliometric analysis of cardiometabolic disorders studies involving NO2, PM2.5 and noise exposure
Source: BMC Public Health. 2019 Jul 4;19:877. doi: 10.1186/s12889-019-7195-1 (PMC6610906; doi:10.1186/s12889-019-7195-1)
Supplement: Supplementary file 7 — The data set, including references identified in the literature search and classifications. (CSV 4854 kb) [file 12889_2019_7195_MOESM7_ESM.csv]

	?.Authors	Title	Year	Source.title	Volume	Issue	Art..No.	Page.start	Page.end	Page.count	Cited.by	DOI	Link	Affiliations	Authors.with.affiliations	Abstract	Author.Keywords	Index.Keywords	Correspondence.Address	Editors	Publisher	ISSN	ISBN	CODEN	PubMed.ID	Language.of.Original.Document	Abbreviated.Source.Title	Document.Type	Access.Type	Source	EID	G.expo
1	Khairallah A., Farag A.-A., Johar D., Bernstein L.	endocrine imbalance associated with proteome changes in diabetes	2017	Journal of Cellular Biochemistry	118	11		3569	3576	NA	NA	10.1002/jcb.26071	https://www.scopus.com/inward/record.uri?eid=2-s2.0-85019727513&doi=10.1002%2fjcb.26071&partnerID=40&md5=7d0b4bb74c4f49eb440ca37ffa710ffc	Pharmacology Department, Medical Research Division, National Research Center, Cairo, Dokki, Egypt; Faculty of Medicine, Ain Shams University, Cairo, Egypt; Faculty of Women for Arts, Sciences and Education, Department of Biochemistry and Nutrition, Ain Shams University, Heliopolis, Cairo, Egypt; Rady College of Medicine, Max Rady Faculty of Health Sciences, Department of Physiology and Pathophysi…	Khairallah, A., Pharmacology Department, Medical Research Division, National Research Center, Cairo, Dokki, Egypt; Farag, A.-A., Faculty of Medicine, Ain Shams University, Cairo, Egypt; Johar, D., Faculty of Women for Arts, Sciences and Education, Department of Biochemistry and Nutrition, Ain Shams University, Heliopolis, Cairo, Egypt, Rady College of Medicine, Max Rady Faculty of Health Sciences…	the dynamics of cellular metabolism involves rapid interactions between proteins and nucleic acids, proteins and proteins, and signaling. these involve the interactions with respect to the sulfur bond, noncovalent electrostatic interactions, protein structure stabilization and protein-ligand binding, weak electrostatic interactions in proteins, oxygen radicals that initiate a change in conformati…	ENDOCRINE; HORMONE; OXIDATIVE STRESS; PROTEOME	acid anhydride; calcineurin; caspase 12; heat shock protein; hemoglobin A1c; nitric oxide; nitrogen dioxide; peroxide; peroxynitrite; proteome; reactive nitrogen species; reactive oxygen metabolite; scavenger; sulfur amino acid; superoxide; thiol; ubiquitin; proteome; apoptosis; arteriole; Article; atherosclerosis; autooxidation; brain dysfunction; calcium depletion; cardiovascular risk; diabetes…	Johar, D.; Faculty of Women for Arts, Sciences and Education, Department of Biochemistry and Nutrition, Ain Shams University, HeliopolisEgypt; email: dinajohar@gmail.com		Wiley-Liss Inc.	7302312		JCEBD	28419534	English	J. Cell. Biochem.	Article		Scopus	2-s2.0-85019727513	1
2	Thangavel K.	a study of sustainable energy and indoor air pollution	2017	Research Journal of Pharmacy and Technology	10	9		3181	3184	NA	NA	10.5958/0974-360X.2017.00565.0	https://www.scopus.com/inward/record.uri?eid=2-s2.0-85040780101&doi=10.5958%2f0974-360X.2017.00565.0&partnerID=40&md5=c2ac34e930796e1241e71fcd16af9d60	Department of Chemistry, AMET University, Chennai, India	Thangavel, K., Department of Chemistry, AMET University, Chennai, India	air pollution is normally pondered encompassing or open air pollution ??smokestacks gushing dim billows of lethal smoke into the environment or stifling smoke from vehicles and modern effluents. it is not amazing, then, that whatever contamination observing is done happens inside the surrounding condition. it is a typical conviction that while inside, one is sheltered from unsafe toxins. despite …	Indoor Air pollution; Sustainable energy	benzene; benzo[a]pyrene; formaldehyde; liquefied petroleum gas; nitrogen dioxide; sulfur dioxide; Article; biomass; cerebrovascular accident; chronic obstructive lung disease; cooking; energy resource; government; human; indoor air pollution; ischemic heart disease; public health; smoke; sustainable energy; urban area; woman health	Thangavel, K.; Department of Chemistry, AMET UniversityIndia; email: thangam12156@yahoo.co.in		Research Journal of Pharmacy and Technology	9743618			NA	English	Res. J. Pharm. Technol.	Article		Scopus	2-s2.0-85040780101	1
3	SanturtÃºn A., Ruiz P.B., LÃ³pez-Delgado L., Sanchez-Lorenzo A., Riancho J., Zarrabeitia M.T.	stroke: temporal trends and association with atmospheric variables and air pollutants in northern spain	2017	Cardiovascular Toxicology	17	3		360	367	NA	1	10.1007/s12012-016-9395-6	https://www.scopus.com/inward/record.uri?eid=2-s2.0-85006513252&doi=10.1007%2fs12012-016-9395-6&partnerID=40&md5=7673e8573ba719793f375d282a691919	Unit of Legal Medicine, Department of Physiology and Pharmacology, University of Cantabria, Av Cardenal Herrera Oria s/n, Santander, Spain; Service of Internal Medicine, University Hospital MarquÃ©s de Valdecilla, Santander, Spain; Instituto Pirenaico de EcologÃ­a, Consejo Superior de Investigaciones CientÃ­ficas (IPE-CSIC), Saragossa, Spain; Service of Neurology, University Hospital MarquÃ©s de …	SanturtÃºn, A., Unit of Legal Medicine, Department of Physiology and Pharmacology, University of Cantabria, Av Cardenal Herrera Oria s/n, Santander, Spain; Ruiz, P.B., Unit of Legal Medicine, Department of Physiology and Pharmacology, University of Cantabria, Av Cardenal Herrera Oria s/n, Santander, Spain; LÃ³pez-Delgado, L., Service of Internal Medicine, University Hospital MarquÃ©s de Valdecill…	stroke, the second cause of death and the most frequent cause of severe disability among adults in developed countries, is related to a large variety of risk factors. this paper assesses the temporal patterns in stroke episodes in a city in northern spain during a 12-year period and analyzes the possible effects that atmospheric pollutants and meteorological variables may have on stroke on a dail…	Air pollution; Stroke; Weather	nitrogen dioxide; adult; age; aged; air pollutant; air pollution; air pressure; Article; atmosphere; brain ischemia; cerebrovascular accident; controlled study; female; hospital admission; human; humidity; major clinical study; male; meteorological phenomena; mortality; priority journal; risk factor; Spain; air pollutant; analysis; atmosphere; cerebrovascular accident; environmental exposure; env…	SanturtÃºn, A.; Unit of Legal Medicine, Department of Physiology and Pharmacology, University of Cantabria, Av Cardenal Herrera Oria s/n, Spain; email: ana.santurtun@unican.es		Humana Press Inc.	15307905		CTAOA	27990617	English	Cardiovasc. Toxicol.	Article		Scopus	2-s2.0-85006513252	1
4	Perret J.L., Bowatte G., Lodge C.J., Knibbs L.D., Gurrin L.C., Kandane-Rathnayake R., Johns D.P., Lowe A.J., Burgess J.A., Thompson B.R., Thomas P.S., Wood-Baker R., Morrison S., Giles G.G., Marks G., Markos J., Tang M.L.K., Abramson M.J., Walters E.H., Matheson M.C., Dharmage S.C.	the dose?response association between nitrogen dioxide exposure and serum interleukin-6 concentrations	2017	International Journal of Molecular Sciences	18	5	1015			NA	1	10.3390/ijms18051015	https://www.scopus.com/inward/record.uri?eid=2-s2.0-85019091895&doi=10.3390%2fijms18051015&partnerID=40&md5=262aa3bdaf103c4b9d4480c1d3602827	Allergy and Lung Health Unit, Center for Epidemiology and Biostatistics, University of Melbourne, Melbourne, VIC, Australia; Institute for Breathing and Sleep (IBAS), Heidelberg, Melbourne, VIC, Australia; School of Public Health, University of Queensland, Herston, QLD, Australia; School of Clinical Sciences at Monash Health, Monash University, Melbourne, VIC, Australia; School of Medicine, Unive…	Perret, J.L., Allergy and Lung Health Unit, Center for Epidemiology and Biostatistics, University of Melbourne, Melbourne, VIC, Australia, Institute for Breathing and Sleep (IBAS), Heidelberg, Melbourne, VIC, Australia; Bowatte, G., Allergy and Lung Health Unit, Center for Epidemiology and Biostatistics, University of Melbourne, Melbourne, VIC, Australia; Lodge, C.J., Allergy and Lung Health Unit…	systemic inflammation is an integral part of chronic obstructive pulmonary disease (copd), and air pollution is associated with cardiorespiratory mortality, yet the interrelationships are not fully defined. we examined associations between nitrogen dioxide (no2) exposure (as a marker of traffic-related air pollution) and pro-inflammatory cytokines, and investigated effect modification and mediati…	Airflow obstruction; Interleukin; Nitrogen dioxide; Systemic inflammation; Traffic-related air pollution; Tumor necrosis factor-Î±	interleukin 6; interleukin 8; nitrogen dioxide; tumor necrosis factor; interleukin 6; interleukin 8; nitrogen dioxide; tumor necrosis factor; adult; air pollution; airway obstruction; Article; bronchodilatation; cardiovascular disease; cardiovascular risk; cerebrovascular disease; controlled study; dose response; environmental exposure; female; forced expiratory flow; forced vital capacity; human…	Perret, J.L.; Allergy and Lung Health Unit, Center for Epidemiology and Biostatistics, University of MelbourneAustralia; email: jennifer.perret@unimelb.edu.au		MDPI AG	16616596			28481326	English	Int. J. Mol. Sci.	Article		Scopus	2-s2.0-85019091895	1
5	Gao H., Lan L., Yang C., Wang J., Zhao Y.	the threshold temperature and lag effects on daily excess mortality in harbin, china: a time series analysis	2017	International Journal of Occupational and Environmental Medicine	8	2		85	95	NA	1	10.15171/ijoem.2017.979	https://www.scopus.com/inward/record.uri?eid=2-s2.0-85018843411&doi=10.15171%2fijoem.2017.979&partnerID=40&md5=b40d133b86fbeb502b1a0e3a2b464848	Division of Chronic and Non-communicable Diseases, Harbin Center for Diseases Control and Prevention, Harbin, China; Department of Epidemiology, Public Health College, Harbin Medical University, Harbin, China	Gao, H., Division of Chronic and Non-communicable Diseases, Harbin Center for Diseases Control and Prevention, Harbin, China, Department of Epidemiology, Public Health College, Harbin Medical University, Harbin, China; Lan, L., Division of Chronic and Non-communicable Diseases, Harbin Center for Diseases Control and Prevention, Harbin, China; Yang, C., Division of Chronic and Non-communicable Dis…	background: a large number of studies have reported the relationship between ambient temperature and mortality. however, few studies have focused on the effects of high temperatures on cardio-cerebrovascular diseases mortality (ccvdm) and their acute events (accvdm). objective: to assess the threshold temperature and time lag effects on daily excess mortality in harbin, china. methods: a generali…	Cardiovascular system; China; Extreme heat; Hot temperature; Mortality; Stroke; Weather	nitrogen dioxide; sulfur dioxide; absorption lag time; adolescent; adult; air pollutant; Article; cardiovascular system; cerebrovascular accident; cerebrovascular disease; child; China; demography; female; heat; human; humidity; ICD-10; infant; major clinical study; male; middle aged; mortality; newborn; perceptive threshold; Poisson distribution; probability; sensitivity analysis; temperature; t…	Yang, C.30 Weixing St, Daowai District, China; email: yangchao0608@126.com		NIOC Health Organization	20086520			28432370	English	Int. J. Occup. Environ. Med.	Article		Scopus	2-s2.0-85018843411	1
6	Gaikwad K.B., Joshi N.G., Selkar S.P.	study of nitrosative stress in ?pregnancy induced hypertension??,2017,Journal of Clinical and Diagnostic Research"			11	3		BC06	BC08	NA	NA	10.7860/JCDR/2017/23960.9396	https://www.scopus.com/inward/record.uri?eid=2-s2.0-85014318692&doi=10.7860%2fJCDR%2f2017%2f23960.9396&partnerID=40&md5=9e13a155a2dca540041b5618953890ae	Department of Biochemistry, Government Medical College and Superspeciality Hospital, Nagpur, Maharashtra, India; Department of Biochemistry, Grant Medical College and JJ Hospital, Mumbai, Maharashtra, India; Department of Musculoskeletal Sciences, Ravi Nair Physiotherapy College, Sawangi (Meghe), Wardha, Maharashtra, India	Gaikwad, K.B., Department of Biochemistry, Government Medical College and Superspeciality Hospital, Nagpur, Maharashtra, India; Joshi, N.G., Department of Biochemistry, Grant Medical College and JJ Hospital, Mumbai, Maharashtra, India; Selkar, S.P., Department of Musculoskeletal Sciences, Ravi Nair Physiotherapy College, Sawangi (Meghe), Wardha, Maharashtra, India	introduction: hypertension is the most common medical problem encountered during pregnancy. pregnancy induced hypertension (pih) is also called a disease of maternal endothelium. nitric-oxide being a potent vasodilator released by endothelial cells, its role has been implicated in pih. aim: to study the role of reactive nitrogen species in pih. materials and methods: one hundred and twenty sample…	Free radical; Nitric oxide; Nitrothiol; Thiol	nitric oxide; nitrogen dioxide; nitrous oxide; thiol; thiol derivative; Article; blood analysis; controlled study; female; human; major clinical study; maternal hypertension; nitrosative stress; tissue injury; vasodilatation	Gaikwad, K.B.; Department of Biochemistry, Government Medical College and Superspeciality HospitalIndia; email: drkapila27@gmail.com		Journal of Clinical and Diagnostic Research	2249782X			NA	English	J. Clin. Diagn. Res.	Article		Scopus	2-s2.0-85014318692	1
8	Huang F., Luo Y., Tan P., Xu Q., Tao L., Guo J., Zhang F., Xie X., Guo X.	gaseous air pollution and the risk for stroke admissions: a case-crossover study in beijing, china	2017	International Journal of Environmental Research and Public Health	14	2	189			NA	1	10.3390/ijerph14020189	https://www.scopus.com/inward/record.uri?eid=2-s2.0-85013771012&doi=10.3390%2fijerph14020189&partnerID=40&md5=f46b76354a4777b7e31941762789682c	School of Public Health, Capital Medical University, Beijing, China; Beijing Municipal Key Laboratory of Clinical Epidemiology, Beijing, China; Beijing Public Health Information Center, Beijing, China	Huang, F., School of Public Health, Capital Medical University, Beijing, China, Beijing Municipal Key Laboratory of Clinical Epidemiology, Beijing, China; Luo, Y., School of Public Health, Capital Medical University, Beijing, China, Beijing Municipal Key Laboratory of Clinical Epidemiology, Beijing, China; Tan, P., Beijing Public Health Information Center, Beijing, China; Xu, Q., School of Public…	background: though increasing evidence supports association between gaseous air pollution and stroke, it remains unclear whether the effects differ in season, sex and age. the aim of this study was to examine the associations of gaseous air pollution with stroke admissions in beijing, 2013??014 in different subgroups. methods: case-crossover design and conditional logistic regression were used to…	Air pollution; Exposure-response relationship; Hospital admission; Stroke	carbon monoxide; nitrogen dioxide; ozone; sulfur dioxide; air pollutant; carbon monoxide; nitrogen dioxide; ozone; sulfur dioxide; atmospheric pollution; carbon monoxide; concentration (composition); health risk; nitrogen dioxide; ozone; pollution exposure; stroke; sulfur dioxide; aged; air pollution; Article; cerebrovascular accident; China; concentration (parameters); controlled study; exposure…	Xie, X.; Beijing Public Health Information CenterChina; email: xiexq@bjhb.gov.cn		MDPI AG	16617827			28216595	English	Int. J. Environ. Res. Public Health	Article		Scopus	2-s2.0-85013771012	1
9	Coogan P.F., White L.F., Yu J., Brook R.D., Burnett R.T., Marshall J.D., Bethea T.N., Rosenberg L., Jerrett M.	long-term exposure to no2 and ozone and hypertension incidence in the black women's health study	2017	American Journal of Hypertension	30	4		367	372	NA	5	10.1093/ajh/hpw168	https://www.scopus.com/inward/record.uri?eid=2-s2.0-85021810801&doi=10.1093%2fajh%2fhpw168&partnerID=40&md5=00d0a47e91d32df844cac6024cc3a66b	Slone Epidemiology Center, Boston University, Boston, MA, United States; Department of Biostatistics, Boston University School of Public Health, Boston, MA, United States; Division of Cardiovascular Medicine, University of Michigan Medical School, Ann Arbor, MI, United States; Healthy Environments and Consumer Safety Branch, Health Canada, Ottawa, ON, Canada; Civil and Environmental Engineering, …	Coogan, P.F., Slone Epidemiology Center, Boston University, Boston, MA, United States; White, L.F., Department of Biostatistics, Boston University School of Public Health, Boston, MA, United States; Yu, J., Slone Epidemiology Center, Boston University, Boston, MA, United States; Brook, R.D., Division of Cardiovascular Medicine, University of Michigan Medical School, Ann Arbor, MI, United States; …	background evidence shows that exposure to air pollutants can increase blood pressure in the short and long term. some studies show higher levels of hypertension prevalence in areas of high pollution. few data exist on the association of air pollution with hypertension incidence. the purpose of the present study was to prospectively assess the associations of the trafc-related nitrogen dioxide (n…	African American; Air pollution; Blood pressure; Hypertension; Hypertension incidence; Women	nitrogen dioxide; ozone; adult; African American; Article; Black person; cohort analysis; controlled study; female; follow up; human; hypertension; incidence; long term exposure; major clinical study; priority journal; proportional hazards model; prospective study; women's health; aged; air pollution; environmental exposure; hypertension; middle aged; multivariate analysis; statistics and numeric…	Coogan, P.F.; Slone Epidemiology Center, Boston UniversityUnited States; email: pcoogan@bu.edu		Oxford University Press	8957061		AJHYE	28096146	English	Am. J. Hypertens.	Article		Scopus	2-s2.0-85021810801	1
10	Basu R., (May) Wu X., Malig B.J., Broadwin R., Gold E.B., Qi L., Derby C., Jackson E.A., Green R.S.	estimating the associations of apparent temperature and inflammatory, hemostatic, and lipid markers in a cohort of midlife women	2017	Environmental Research	152			322	327	NA	1	10.1016/j.envres.2016.10.023	https://www.scopus.com/inward/record.uri?eid=2-s2.0-84994491899&doi=10.1016%2fj.envres.2016.10.023&partnerID=40&md5=87b97f29398a3305b9311fce81178c89	California Environmental Protection Agency, Office of Environmental Health Hazard Assessment, Oakland, CA, United States; Department of Public Health Sciences, University of California Davis School of Medicine, Davis, CA, United States; Albert Einstein College of Medicine, Bronx, NY, United States; University of Michigan Health Systems, Ann Arbor, MI, United States	Basu, R., California Environmental Protection Agency, Office of Environmental Health Hazard Assessment, Oakland, CA, United States; (May) Wu, X., California Environmental Protection Agency, Office of Environmental Health Hazard Assessment, Oakland, CA, United States; Malig, B.J., California Environmental Protection Agency, Office of Environmental Health Hazard Assessment, Oakland, CA, United Stat…	associations between temperature and cardiovascular (cvd) mortality have been reported, but the underlying biological mechanisms remain uncertain. we explored the association between apparent temperature and serum biomarkers for cvd. using linear mixed effects models, we examined the relationships between residence-proximate apparent temperature (same day and 1, 7, and 30 days prior) and several …	cohort; cold; epidemiology; heat; hemostatic; inflammatory; lipid; markers; temperature	apolipoprotein A1; blood clotting factor 7; carbon monoxide; cholesterol; fibrinogen; high density lipoprotein; lipid; lipoprotein A; low density lipoprotein; nitrogen dioxide; ozone; plasminogen activator inhibitor 1; tissue plasminogen activator; triacylglycerol; biological marker; lipid; air quality; biomarker; cardiovascular disease; cohort analysis; cold tolerance; epidemiology; estimation m…	Basu, R.United States; email: rupa.basu@oehha.ca.gov		Academic Press Inc.	139351		ENVRA	27835857	English	Environ. Res.	Article		Scopus	2-s2.0-84994491899	1
11	Zhang C., Ding R., Xiao C., Xu Y., Cheng H., Zhu F., Lei R., Di D., Zhao Q., Cao J.	association between air pollution and cardiovascular mortality in hefei, china: a time-series analysis	2017	Environmental Pollution	229			790	797	NA	4	10.1016/j.envpol.2017.06.022	https://www.scopus.com/inward/record.uri?eid=2-s2.0-85026856468&doi=10.1016%2fj.envpol.2017.06.022&partnerID=40&md5=d3ae74cfa0f8f964d86a3411bd634b30	Department of Occupational Health and Environmental Heath, School of Public Health, Anhui Medical University, 81 Meishan Road, Hefei, Anhui, China; Hefei Centre for Disease Control and Prevention, Hefei, Anhui, China; Department of Preventive Medicine, School of Public Health, Anhui Medical University, 81 Meishan Road, Hefei, Anhui, China; Department of Nutrition and Food Hygiene, School of Publi…	Zhang, C., Department of Occupational Health and Environmental Heath, School of Public Health, Anhui Medical University, 81 Meishan Road, Hefei, Anhui, China; Ding, R., Department of Occupational Health and Environmental Heath, School of Public Health, Anhui Medical University, 81 Meishan Road, Hefei, Anhui, China; Xiao, C., Hefei Centre for Disease Control and Prevention, Hefei, Anhui, China; Xu…	in recent years, air pollution has become an alarming problem in china. however, evidence on the effects of air pollution on cardiovascular mortality is still not conclusive to date. this research aimed to assess the short-term effects of air pollution on cardiovascular morbidity in hefei, china. data of air pollution, cardiovascular mortality, and meteorological characteristics in hefei between …	Air pollutants; Cardiovascular disease; Generalized additive model; Mortality	Air pollution; Cardiology; Diseases; Harmonic analysis; Nitrogen compounds; Nitrogen oxides; Pollution; Air pollutants; Air pollution exposures; Annual average concentration; Cardio-vascular disease; Cardiovascular mortality; Generalized additive model; Mortality; Short-term effects; Time series analysis; environmental, industrial and domestic chemicals; nitrogen dioxide; sulfur dioxide; atmosphe…	Cao, J.; Department of Occupational Health and Environmental Heath, School of Public Health, Anhui Medical University, 81 Meishan Road, China; email: qshq@163.com		Elsevier Ltd	2697491		ENPOE	28797522	English	Environ. Pollut.	Article		Scopus	2-s2.0-85026856468	1
12	Stingone J.A., Luben T.J., Carmichael S.L., Aylsworth A.S., Botto L.D., Correa A., Gilboa S.M., Langlois P.H., Nembhard W.N., Richmond-Bryant J., Shaw G.M., Olshan A.F.	maternal exposure to nitrogen dioxide, intake of methyl nutrients, and congenital heart defects in offspring	2017	American Journal of Epidemiology	186	6		719	729	NA	1	10.1093/aje/kwx139	https://www.scopus.com/inward/record.uri?eid=2-s2.0-85029715934&doi=10.1093%2faje%2fkwx139&partnerID=40&md5=033401bb736494c331cc659759c4dce4	Department of Environmental Medicine and Public Health, Icahn School of Medicine at Mount Sinai, One Gustave Levy Place, New York, NY, United States; National Center for Environmental Assessment, Office of Research and Development, US Environmental Protection Agency, Research Triangle Park, NC, United States; Division of Neonatal and Developmental Medicine, Department of Pediatrics, Stanford Univ…	Stingone, J.A., Department of Environmental Medicine and Public Health, Icahn School of Medicine at Mount Sinai, One Gustave Levy Place, New York, NY, United States; Luben, T.J., National Center for Environmental Assessment, Office of Research and Development, US Environmental Protection Agency, Research Triangle Park, NC, United States; Carmichael, S.L., Division of Neonatal and Developmental Me…	nutrients that regulate methylation processes may modify susceptibility to the effects of air pollutants. data from the national birth defects prevention study (united states, 1997-2006) were used to estimate associations between maternal exposure to nitrogen dioxide (no2), dietary intake of methyl nutrients, and the odds of congenital heart defects in offspring. no2 concentrations, a marker of t…	air pollution; birth defects; cardiovascular malformation; methionine; methyl donor; prenatal nutrition; ventricular septal defect	choline; cyanocobalamin; folic acid; methionine; nitrogen dioxide; pyridoxine; air pollutant; choline; cyanocobalamin; folic acid; methionine; nitrogen dioxide; pyridoxine; amino acid; atmospheric pollution; birth rate; cardiovascular disease; dietary intake; health impact; health risk; maternal health; nitrogen dioxide; nutrition; pollution exposure; pregnancy; traffic emission; adult; air monit…	Stingone, J.A.; Department of Environmental Medicine and Public Health, Icahn School of Medicine at Mount Sinai, One Gustave Levy Place, United States; email: jeanette.stingone@mssm.edu		Oxford University Press	29262		AJEPA	28520847	English	Am. J. Epidemiol.	Article		Scopus	2-s2.0-85029715934	1
14	Luo K., Li R., Li W., Wang Z., Ma X., Zhang R., Fang X., Wu Z., Cao Y., Xu Q.	acute effects of nitrogen dioxide on cardiovascular mortality in beijing: an exploration of spatial heterogeneity and the district-specific predictors	2016	Scientific Reports	6		38328			NA	3	10.1038/srep38328	https://www.scopus.com/inward/record.uri?eid=2-s2.0-85002982805&doi=10.1038%2fsrep38328&partnerID=40&md5=3cb3b88bc83ffe286eaaf253ac2c0f06	Department of Epidemiology and Biostatistics, Institute of Basic Medical Sciences Chinese Academy of Medical Sciences, School of Basic Medicine Peking Union Medical College, Beijing, China; Centre of Environmental and Health Sciences, Chinese Academy of Medical Sciences, Peking Union Medical College, Beijing, China; College of Resources and Environment, University of Chinese Academy of Sciences, …	Luo, K., Department of Epidemiology and Biostatistics, Institute of Basic Medical Sciences Chinese Academy of Medical Sciences, School of Basic Medicine Peking Union Medical College, Beijing, China, Centre of Environmental and Health Sciences, Chinese Academy of Medical Sciences, Peking Union Medical College, Beijing, China; Li, R., College of Resources and Environment, University of Chinese Acad…	the exploration of spatial variation and predictors of the effects of nitrogen dioxide (no2) on fatal health outcomes is still sparse. in a multilevel case-crossover study in beijing, china, we used mixed cox proportional hazard model to examine the citywide effects and conditional logistic regression to evaluate the district-specific effects of no2 on cardiovascular mortality. district-specific …		nitrogen dioxide; aged; cardiovascular disease; cerebrovascular disease; China; coal mining; crossover procedure; environmental exposure; exhaust gas; female; heart muscle ischemia; human; incidence; male; mortality; pollutant; proportional hazards model; time factor; Aged; Beijing; Cardiovascular Diseases; Cerebrovascular Disorders; Coal Industry; Cross-Over Studies; Environmental Exposure; Envi…	Xu, Q.; Department of Epidemiology and Biostatistics, Institute of Basic Medical Sciences Chinese Academy of Medical Sciences, School of Basic Medicine Peking Union Medical CollegeChina; email: xuqun@ibms.cams.cn		Nature Publishing Group	20452322			27910959	English	Sci. Rep.	Article		Scopus	2-s2.0-85002982805	1
16	Pintari? S., Zeljkovi? I., Pehnec G., Nesek V., Vrsalovi? M., Pintari? H.	impact of meteorological parameters and air pollution on emergency department visits for cardiovascular diseases in the city of zagreb, croatia	2016	Arhiv za Higijenu Rada i Toksikologiju	67	3		240	246	NA	1	10.1515/aiht-2016-67-2770	https://www.scopus.com/inward/record.uri?eid=2-s2.0-85009786670&doi=10.1515%2faiht-2016-67-2770&partnerID=40&md5=10f775a900ef50d90186f93b8ddd090f	First School of Economics, University Hospital Centre Sisters of Charity, Josip Juraj Strossmayer University of Osijek, Osijek, Croatia; Institute for Medical Research, University Hospital Centre Sisters of Charity, Vinogradska 29, Zagreb, Croatia; Occupational Health, School of Medicine, Josip Juraj Strossmayer University of Osijek, Osijek, Croatia; University Hospital Holy Spirit, School of Med…	Pintari?, S., First School of Economics, University Hospital Centre Sisters of Charity, Josip Juraj Strossmayer University of Osijek, Osijek, Croatia; Zeljkovi?, I., Institute for Medical Research, University Hospital Centre Sisters of Charity, Vinogradska 29, Zagreb, Croatia; Pehnec, G., Occupational Health, School of Medicine, Josip Juraj Strossmayer University of Osijek, Osijek, Croatia; Nesek…	the aim of this study was to investigate whether nitrogen dioxide (no2), ozone (o3), and certain meteorological conditions had an impact on cardiovascular disease (cvd)-related emergency department (ed) visits in the metropolitan area of zagreb. this retrospective, ecological study included 20,228 patients with a cardiovascular disease as their primary diagnosis who were examined in the eds of tw…	Atmospheric humidity; Atmospheric pressure; Nitrogen dioxide; Ozone; Temperature	nitrogen dioxide; ozone; nitrogen dioxide; ozone; acute coronary syndrome; adult; air pollutant; air pollution; air temperature; Article; atmosphere; atmospheric pressure; cardiovascular disease; cardiovascular risk; concentration (parameters); congestive heart failure; controlled study; correlation coefficient; Croatia; emergency care; emergency ward; environmental factor; heart arrhythmia; huma…	Zeljkovi?, I.; Institute for Medical Research, University Hospital Centre Sisters of Charity, Vinogradska 29, Croatia; email: ivanzeljkov@gmail.com		Institute for Medical Research and Occupational Health	41254		AHRTA	27749262	English	Arh. Hig. Rada Toksikol.	Article	Open Access	Scopus	2-s2.0-85009786670	1
17	Coogan P.F., White L.F., Yu J., Burnett R.T., Marshall J.D., Seto E., Brook R.D., Palmer J.R., Rosenberg L., Jerrett M.	long term exposure to no2 and diabetes incidence in the black women's health study	2016	Environmental Research	148			360	366	NA	8	10.1016/j.envres.2016.04.021	https://www.scopus.com/inward/record.uri?eid=2-s2.0-84964317141&doi=10.1016%2fj.envres.2016.04.021&partnerID=40&md5=35a849679d0add64414c2a213098f153	Slone Epidemiology Center at Boston University, 1010 Commonwealth Ave., Boston, MA, United States; Department of Biostatistics, Boston University School of Public Health, 801 Massachusetts Avenue, 3rd Floor, Boston, MA, United States; Healthy Environments and Consumer Safety Branch, Health Canada, Address Locator 0900C2, Ottawa, ON, Canada; Department of Civil, Environmental, and Geo- Engineering…	Coogan, P.F., Slone Epidemiology Center at Boston University, 1010 Commonwealth Ave., Boston, MA, United States; White, L.F., Department of Biostatistics, Boston University School of Public Health, 801 Massachusetts Avenue, 3rd Floor, Boston, MA, United States; Yu, J., Slone Epidemiology Center at Boston University, 1010 Commonwealth Ave., Boston, MA, United States; Burnett, R.T., Healthy Environ…	while laboratory studies show that air pollutants can potentiate insulin resistance, the epidemiologic evidence regarding the association of air pollution with diabetes incidence is conflicting. the purpose of the present study was to assess the association of the traffic-related nitrogen dioxide (no2) with the incidence of diabetes in a longitudinal cohort study of african american women. we use…	African American; Air pollution; Cohort study; Diabetes; Incidence	nitrogen dioxide; air pollutant; nitrogen dioxide; African American; atmospheric pollution; black population; body mass; cohort analysis; confidence interval; diabetes; disease incidence; nitrogen dioxide; pollution exposure; pollution incidence; traffic emission; womens health; adult; African American; age distribution; aged; Article; body mass; cohort analysis; controlled study; disease associa…	Coogan, P.F.; Slone Epidemiology Center at Boston University, 1010 Commonwealth Ave., United States; email: pcoogan@bu.edu		Academic Press Inc.	139351		ENVRA	27124624	English	Environ. Res.	Article		Scopus	2-s2.0-84964317141	1
18	Maheswaran R., Pearson T., Beevers S.D., Campbell M.J., Wolfe C.D.	air pollution and subtypes, severity and vulnerability to ischemic stroke-a population based case-crossover study	2016	PLoS ONE	11	6	e0158556			NA	3	10.1371/journal.pone.0158556	https://www.scopus.com/inward/record.uri?eid=2-s2.0-84977108913&doi=10.1371%2fjournal.pone.0158556&partnerID=40&md5=f8c0ced8edbe6d33e4b0e4886133b2ea	Public Health GIS Unit, School of Health and Related Research, University of Sheffield, Sheffield, United Kingdom; Environmental Research Group, King's College London, London, United Kingdom; Design, Trials and Statistics Section, School of Health and Related Research, University of Sheffield, Sheffield, United Kingdom; Division of Health and Social Care Research, King's College London, National …	Maheswaran, R., Public Health GIS Unit, School of Health and Related Research, University of Sheffield, Sheffield, United Kingdom; Pearson, T., Public Health GIS Unit, School of Health and Related Research, University of Sheffield, Sheffield, United Kingdom; Beevers, S.D., Environmental Research Group, King's College London, London, United Kingdom; Campbell, M.J., Design, Trials and Statistics Se…	background and purpose few studies have examined the association between air pollutants and ischemic stroke subtypes. we examined acute effects of outdoor air pollutants (pm10,no 2 ,o3 , co, so2 ) on subtypes and severity of incident ischemic stroke and investigated if pre-existing risk factors increased susceptibility. methods we used a time stratified case-crossover study and stroke cases from …		nitrogen dioxide; air pollutant; aged; air pollution; Article; brain ischemia; controlled study; disease association; disease predisposition; disease severity; environmental exposure; environmental temperature; female; human; incidence; lifestyle; major clinical study; male; population based case control study; population exposure; risk factor; seasonal variation; social class; adverse effects; a…			Public Library of Science	19326203		POLNC	27362783	English	PLoS ONE	Article	Open Access	Scopus	2-s2.0-84977108913	1
19	Weichenthal S., Lavigne E., Villeneuve P.J., Reeves F.	airborne pollen concentrations and emergency room visits for myocardial infarction: a multicity case-crossover study in ontario, canada	2016	American Journal of Epidemiology	183	7		613	621	NA	5	10.1093/aje/kwv252	https://www.scopus.com/inward/record.uri?eid=2-s2.0-84964636357&doi=10.1093%2faje%2fkwv252&partnerID=40&md5=a18632d9f2ab08f386751066ffa70e1d	Air Health Effects Division, Health Canada, 269 Laurier Avenue West, Ottawa, ON, Canada; Department of Epidemiology, Biostatistics, and Occupational Health, Faculty of Medicine, McGill University, Montreal, QC, Canada; School of Epidemiology, Public Health and Preventive Medicine, University of Ottawa, Ottawa, ON, Canada; Department of Health Sciences, School of Mathematics and Statistics, Carlet…	Weichenthal, S., Air Health Effects Division, Health Canada, 269 Laurier Avenue West, Ottawa, ON, Canada, Department of Epidemiology, Biostatistics, and Occupational Health, Faculty of Medicine, McGill University, Montreal, QC, Canada; Lavigne, E., Air Health Effects Division, Health Canada, 269 Laurier Avenue West, Ottawa, ON, Canada, School of Epidemiology, Public Health and Preventive Medicine…	few studies have examined the acute cardiovascular effects of airborne allergens. we conducted a case-crossover study to evaluate the relationship between airborne allergen concentrations and emergency room visits for myocardial infarction (mi) in ontario, canada. in total, 17,960 cases of mi were identified between the months of april and october during the years 2004-2011. daily mean aeroallerg…	airborne pollen; case-crossover studies; myocardial infarction	nitrogen dioxide; ozone; pollen antigen; allergen; atmospheric pollution; cardiovascular disease; concentration (composition); confidence interval; environmental risk; medical geography; pollen; risk factor; spatiotemporal analysis; spore; aged; air pollution; Article; cardiovascular risk; concentration (parameters); concentration response; controlled study; crossover procedure; emergency health …	Weichenthal, S.; Air Health Effects Division, Health Canada, 269 Laurier Avenue West, Canada; email: scott.weichenthal@hc-sc.gc.ca		Oxford University Press	29262		AJEPA	26934896	English	Am. J. Epidemiol.	Article		Scopus	2-s2.0-84964636357	1
21	Wang X., Li G., Liu L., Westerdahl D., Jin X., Pan X.	effects of extreme temperatures on cause-specific cardiovascular mortality in china	2015	International Journal of Environmental Research and Public Health	12	12		16136	16156	NA	7	10.3390/ijerph121215042	https://www.scopus.com/inward/record.uri?eid=2-s2.0-84951326002&doi=10.3390%2fijerph121215042&partnerID=40&md5=ecab9b1453ec5dd72503e75362857ce1	Department of Occupational and Environmental Health, School of Public Health, Peking University, Beijing, China; Sibley School of Mechanical and Aerospace Engineering, Cornell University, Ithaca, NY, United States	Wang, X., Department of Occupational and Environmental Health, School of Public Health, Peking University, Beijing, China; Li, G., Department of Occupational and Environmental Health, School of Public Health, Peking University, Beijing, China; Liu, L., Department of Occupational and Environmental Health, School of Public Health, Peking University, Beijing, China; Westerdahl, D., Sibley School of …	objective: limited evidence is available for the effects of extreme temperatures on cause-specific cardiovascular mortality in china. methods: we collected data from beijing and shanghai, china, during 2007??009, including the daily mortality of cardiovascular disease, cerebrovascular disease, ischemic heart disease and hypertensive disease, as well as air pollution concentrations and weather con…	Cardiovascular disease; Cerebrovascular disease; Distributed lag non-linear model; Extreme temperatures; Hypertensive disease; Ischemic heart disease; Susceptibility	nitrogen dioxide; sulfur dioxide; cardiovascular disease; hypertension; mortality risk; numerical model; temperature effect; adolescent; adult; age; aged; air pollution; air quality; Article; cardiovascular mortality; cause of death; cerebrovascular disease; China; controlled study; descriptive research; environmental exposure; environmental temperature; gender; high risk population; high tempera…	Pan, X.; Department of Occupational and Environmental Health, School of Public Health, Peking UniversityChina; email: xcpan@bjmu.edu.cn;		MDPI AG	16617827			26703637	English	Int. J. Environ. Res. Public Health	Article		Scopus	2-s2.0-84951326002	1
22	Yu B., Muenster S., Blaesi A.H., Bloch D.B., Zapol W.M.	producing nitric oxide by pulsed electrical discharge in air for portable inhalation therapy	2015	Science Translational Medicine	7	294	294ra107			NA	17	10.1126/scitranslmed.aaa3097	https://www.scopus.com/inward/record.uri?eid=2-s2.0-84934323790&doi=10.1126%2fscitranslmed.aaa3097&partnerID=40&md5=f2e37d44f1e5929a364762006b3326a2	Department of Anesthesia, Critical Care and Pain Medicine, Massachusetts General Hospital, Harvard Medical School, Boston, MA, United States; Department of Medicine, Massachusetts General Hospital, Harvard Medical School, Boston, MA, United States	Yu, B., Department of Anesthesia, Critical Care and Pain Medicine, Massachusetts General Hospital, Harvard Medical School, Boston, MA, United States; Muenster, S., Department of Anesthesia, Critical Care and Pain Medicine, Massachusetts General Hospital, Harvard Medical School, Boston, MA, United States; Blaesi, A.H., Department of Anesthesia, Critical Care and Pain Medicine, Massachusetts Genera…	inhalation of nitric oxide (no) produces selective pulmonary vasodilation and is an effective therapy for treating pulmonary hypertension in adults and children. in the united states, the average cost of 5 days of inhaled no for persistent pulmonary hypertension of the newborn is about $14,000. no therapy involves gas cylinders and distribution, a complex delivery device, gas monitoring and calib…		calcium hydroxide; iridium; nitric oxide; nitrogen dioxide; ozone; nitric oxide; plasma gas; scavenger; animal experiment; animal model; Article; atmospheric pressure; device safety; electric capacitance; electrode; equipment design; flow rate; gas flow; high temperature; moisture; nonhuman; oxidation; oxygen therapy; portable oxygen generator; priority journal; pulmonary hypertension; air; anima…	Zapol, W.M.; Department of Anesthesia, Critical Care and Pain Medicine, Massachusetts General Hospital, Harvard Medical SchoolUnited States; email: wzapol@mgh.harvard.edu		American Association for the Advancement of Science	19466234			26136478	English	Sci. Transl. Med.	Article		Scopus	2-s2.0-84934323790	1
23	Crouse D.L., Peters P.A., Villeneuve P.J., Proux M.-O., Shin H.H., Goldberg M.S., Johnson M., Wheeler A.J., Allen R.W., Atari D.O., Jerrett M., Brauer M., Brook J.R., Cakmak S., Burnett R.T.	within- and between-city contrasts in nitrogen dioxide and mortality in 10 canadian cities; a subset of the canadian census health and environment cohort (canchec)	2015	Journal of Exposure Science and Environmental Epidemiology	25	5		482	489	NA	20	10.1038/jes.2014.89	https://www.scopus.com/inward/record.uri?eid=2-s2.0-84939567738&doi=10.1038%2fjes.2014.89&partnerID=40&md5=d0d41e1c481c0be9cbdf2b42942d1437	Environmental Health Science and Research Bureau, Health Canada, 50 Columbine Driveway, Tunney's Pasture, Ottawa, ON, Canada; Health Analysis Division, Statistics Canada, Ottawa, ON, Canada; Department of Sociology, University of New Brunswick, Fredericton, NB, Canada; Institute of Health Science, Technology and Policy, Carleton University, Ottawa, ON, Canada; Department of Medicine, McGill Unive…	Crouse, D.L., Environmental Health Science and Research Bureau, Health Canada, 50 Columbine Driveway, Tunney's Pasture, Ottawa, ON, Canada; Peters, P.A., Health Analysis Division, Statistics Canada, Ottawa, ON, Canada, Department of Sociology, University of New Brunswick, Fredericton, NB, Canada; Villeneuve, P.J., Institute of Health Science, Technology and Policy, Carleton University, Ottawa, ON…	the independent and joint effects of within- and between-city contrasts in air pollution on mortality have been investigated rarely. to examine the differential effects of between- versus within-city contrasts in pollution exposure, we used both ambient measurements and land use regression models to assess associations with mortality and exposure to nitrogen dioxide (no<inf>2</inf>) among ??35,60…	criteria pollutants; epidemiology; exposure modelling	air pollutant; nitrogen dioxide; adult; adverse effects; aged; air pollutant; air pollution; analysis; Canada; cardiovascular disease; cause of death; chemically induced; city; cohort analysis; environmental monitoring; female; human; male; middle aged; mortality; proportional hazards model; regression analysis; respiratory tract disease; urban population; very elderly; Adult; Aged; Aged, 80 and …	Crouse, D.L.; Environmental Health Science and Research Bureau, Health Canada, 50 Columbine Driveway, Tunney's Pasture, Canada		Nature Publishing Group	15590631			25605445	English	J. Expos. Sci. Environ. Epidemiol.	Article		Scopus	2-s2.0-84939567738	1
24	Lazarevic N., Dobson A.J., Barnett A.G., Knibbs L.D.	long-term ambient air pollution exposure and self-reported morbidity in the australian longitudinal study on women's health: a cross-sectional study	2015	BMJ Open	5	10	e008714			NA	5	10.1136/bmjopen-2015-008714	https://www.scopus.com/inward/record.uri?eid=2-s2.0-84949502184&doi=10.1136%2fbmjopen-2015-008714&partnerID=40&md5=a061f7e6caa67d8d933bdc91967cdbc3	School of Public Health, Faculty of Medicine and Biomedical Sciences, University of Queensland, Brisbane, QLD, Australia; School of Public Health and Social Work, Faculty of Health, Queensland University of Technology, Brisbane, QLD, Australia	Lazarevic, N., School of Public Health, Faculty of Medicine and Biomedical Sciences, University of Queensland, Brisbane, QLD, Australia; Dobson, A.J., School of Public Health and Social Work, Faculty of Health, Queensland University of Technology, Brisbane, QLD, Australia; Barnett, A.G., School of Public Health and Social Work, Faculty of Health, Queensland University of Technology, Brisbane, QLD…	objective: we sought to assess the effect of longterm exposure to ambient air pollution on the prevalence of self-reported health outcomes in australian women. design: cross-sectional study. setting and participants: the geocoded residential addresses of 26 991 women across 3 age cohorts in the australian longitudinal study on women's health between 2006 and 2011 were linked to nitrogen dioxide (…		nitrogen dioxide; nitrogen dioxide; adult; air pollution; alcohol consumption; allergy; ambient air; angina pectoris; Article; asthma; Australia; bronchitis; cerebrovascular accident; chronic obstructive lung disease; cross-sectional study; diabetes mellitus; dyspnea; emphysema; female; food intake; fruit; heart disease; heart infarction; heart palpitation; human; hypertension; iron deficiency; l…	Knibbs, L.D.; School of Public Health, Faculty of Medicine and Biomedical Sciences, University of QueenslandAustralia; email: l.knibbs@uq.edu.au		BMJ Publishing Group	20446055			26503387	English	BMJ Open	Article		Scopus	2-s2.0-84949502184	1
25	Andersen Z.J., de Nazelle A., Mendez M.A., Garcia-Aymerich J., Hertel O., TjÃ¸nneland A., Overvad K., Raaschou-Nielsen O., Nieuwenhuijsen M.J.	a study of the combined effects of physical activity and air pollution on mortality in elderly urban residents: the danish diet, cancer, and health cohort	2015	Environmental Health Perspectives	123	6		557	563	NA	27		https://www.scopus.com/inward/record.uri?eid=2-s2.0-84930521232&partnerID=40&md5=23113610eab64aef02c4749150dccee0	Center for Epidemiology and Screening, Department of Public Health, University of Copenhagen, Copenhagen, Denmark; Danish Cancer Research Center, Danish Cancer Society, Copenhagen, Denmark; Centre for Environmental Policy, Imperial College London, London, United Kingdom; Department of Nutrition, University of North Carolina at Chapel Hill, Chapel Hill, NC, United States; Center for Research in En…	Andersen, Z.J., Center for Epidemiology and Screening, Department of Public Health, University of Copenhagen, Copenhagen, Denmark, Danish Cancer Research Center, Danish Cancer Society, Copenhagen, Denmark; de Nazelle, A., Centre for Environmental Policy, Imperial College London, London, United Kingdom; Mendez, M.A., Department of Nutrition, University of North Carolina at Chapel Hill, Chapel Hill…	background: physical activity reduces, whereas exposure to air pollution increases, the risk of premature mortality. physical activity amplifies respiratory uptake and deposition of air pollutants in the lung, which may augment acute harmful effects of air pollution during exercise. objectives: we aimed to examine whether benefits of physical activity on mortality are moderated by long-term expos…		nitrogen dioxide; adult; aged; air pollution; Article; cycling; female; gardening; human; major clinical study; male; middle aged; mortality; physical activity; priority journal; respiratory tract disease; sport; urban population; walking; adverse effects; air pollution; cardiovascular disease; city; Denmark; diabetes mellitus; epidemiology; gardening; neoplasm; proportional hazards model; prospe…			Public Health Services, US Dept of Health and Human Services	916765			25625237	English	Environ. Health Perspect.	Article		Scopus	2-s2.0-84930521232	1
26	Han M.-H., Yi H.-J., Kim Y.-S., Kim Y.-S.	effect of seasonal and monthly variation in weather and air pollution factors on stroke incidence in seoul, korea	2015	Stroke	46	4		927	935	NA	17	10.1161/STROKEAHA.114.007950	https://www.scopus.com/inward/record.uri?eid=2-s2.0-84930797996&doi=10.1161%2fSTROKEAHA.114.007950&partnerID=40&md5=45bbca5eb8c03960ddb7eaaea6908375	Department of Neurosurgery, Hanyang University Medical Center, 222 Haengdang-ro, Seongdong-gu, Seoul, South Korea; Department of Neurology, Hanyang University Medical Center, Seoul, South Korea	Han, M.-H., Department of Neurosurgery, Hanyang University Medical Center, 222 Haengdang-ro, Seongdong-gu, Seoul, South Korea; Yi, H.-J., Department of Neurosurgery, Hanyang University Medical Center, 222 Haengdang-ro, Seongdong-gu, Seoul, South Korea; Kim, Y.-S., Department of Neurosurgery, Hanyang University Medical Center, 222 Haengdang-ro, Seongdong-gu, Seoul, South Korea; Kim, Y.-S., Departm…	background and purpose-the purpose of the present study was to determine whether seasonal and monthly variations in stroke incidence exist and whether they are related to meteorologic and air pollution parameters under similar weather and environmental conditions in selected areas of seongdong district, seoul, south korea. methods-from january 1, 2004, to december 31, 2013, 3001 consecutive strok…	incidence; stroke; temperature	nitrogen dioxide; nitrogen dioxide; adult; air pollution; Article; autumn; brain hemorrhage; brain ischemia; cerebrovascular accident; confidence interval; environmental temperature; female; human; incidence; major clinical study; male; priority journal; risk factor; seasonal variation; South Korea; spring; subarachnoid hemorrhage; summer; weather; winter; adverse effects; age; aged; air pollutio…	Yi, H.-J.; Department of Neurosurgery, Hanyang University Medical Center, 222 Haengdang-ro, South Korea		Lippincott Williams and Wilkins	392499		SJCCA	25669311	English	Stroke	Article		Scopus	2-s2.0-84930797996	1
27	Karakitsios S., Asikainen A., Garden C., Semple S., De Brouwere K., Galea K.S., SÃ¡nchez-JimÃ©nez A., Gotti A., Jantunen M., Sarigiannis D.	integrated exposure for risk assessment in indoor environments based on a review of concentration data on airborne chemical pollutants in domestic environments in europe	2015	Indoor and Built Environment	24	8		1110	1146	NA	8	10.1177/1420326X14534865	https://www.scopus.com/inward/record.uri?eid=2-s2.0-84947255190&doi=10.1177%2f1420326X14534865&partnerID=40&md5=97c87e83d1430dbc9a2057302a5fd6f9	Centre for Research and Technology Hellas, Chemical Process Engineering Research Institute, Thermi, Greece; National Institute for Health and Welfare (THL), Department of Environmental Health, PO Box 95, Kuopio, Finland; Scottish Centre for Indoor Air, Division of Applied Health Sciences, University of Aberdeen, Aberdeen, United Kingdom; Scottish Centre for Indoor Air, Institute of Occupational M…	Karakitsios, S., Centre for Research and Technology Hellas, Chemical Process Engineering Research Institute, Thermi, Greece, Aristotle University of Thessaloniki, Department of Chemical Engineering, University Campus, Thessaloniki, Greece; Asikainen, A., National Institute for Health and Welfare (THL), Department of Environmental Health, PO Box 95, Kuopio, Finland; Garden, C., Scottish Centre for…	this review set out to identify data sets for airborne chemical pollutants measured in domestic dwellings within european union (eu) countries from the literature published during 1995-2010. a total of 74 papers satisfied inclusion criteria, and from those papers data on country location, population sampled, sampling period, number of samples and summary statistics of concentrations measured were…	Air pollutants; Air quality; Exposure; Home; Indoor; Risk assessment	aldehyde; carbon dioxide; carbon monoxide; cigarette smoke; flame retardant; nicotine; nitrogen dioxide; polycyclic aromatic hydrocarbon; radon; tobacco smoke; volatile organic compound; air monitoring; air sampling; Article; asthma; cancer risk; cardiovascular disease; combustion; environmental exposure; European Union; health hazard; home environment; housing; human; indoor air pollution; prior…	Asikainen, A.; National Institute for Health and Welfare (THL), Department of Environmental Health, PO Box 95, Finland; email: arja.asikainen@thl.fi		SAGE Publications Ltd	1420326X		IBENF	NA	English	Indoor Built Environ.	Article		Scopus	2-s2.0-84947255190	1
28	Adams L., Franco M.C., Estevez A.G.	reactive nitrogen species in cellular signaling	2015	Experimental Biology and Medicine	240	6		711	717	NA	19	10.1177/1535370215581314	https://www.scopus.com/inward/record.uri?eid=2-s2.0-84930817641&doi=10.1177%2f1535370215581314&partnerID=40&md5=c9ae8470f80abb9f17d5ad5eba6a2059	Burnett School of Biomedical Sciences, College of Medicine, University of Central Florida, Orlando, FL, United States	Adams, L., Burnett School of Biomedical Sciences, College of Medicine, University of Central Florida, Orlando, FL, United States; Franco, M.C., Burnett School of Biomedical Sciences, College of Medicine, University of Central Florida, Orlando, FL, United States; Estevez, A.G., Burnett School of Biomedical Sciences, College of Medicine, University of Central Florida, Orlando, FL, United States	the transduction of cellular signals occurs through the modification of target molecules. most of these modifications are transitory, thus the signal transduction pathways can be tightly regulated. reactive nitrogen species are a group of compounds with different properties and reactivity. some reactive nitrogen species are highly reactive and their interaction with macromolecules can lead to per…	cell signaling; nitration; Nitric oxide; nitrosylation	caspase 3; caspase 8; cyclic GMP; epidermal growth factor receptor; Fas antigen; glutathione; glyceraldehyde 3 phosphate dehydrogenase; heat shock protein 90; hydroxyl radical; immunoglobulin enhancer binding protein; mitogen activated protein kinase; mixed lineage kinase; n methyl dextro aspartic acid receptor; nitric oxide; nitric oxide synthase; nitrogen dioxide; oxygen; peroxynitrite; protein…	Estevez, A.G.; Burnett School of Biomedical Sciences, College of Medicine, University of Central FloridaUnited States		SAGE Publications Inc.	15353702		EBMMB	25888647	English	Exp. Biol. Med.	Article		Scopus	2-s2.0-84930817641	1
29	Dong G.-H., Qian Z., Trevathan E., Zeng X.-W., Vaughn M.G., Wang J., Zhao Y., Liu Y.-Q., Ren W.-H., Qin X.-D.	air pollution associated hypertension and increased blood pressure may be reduced by breastfeeding in chinese children: the seven northeastern cities chinese children's study	2014	International Journal of Cardiology	176	3		956	961	NA	19	10.1016/j.ijcard.2014.08.099	https://www.scopus.com/inward/record.uri?eid=2-s2.0-84908176180&doi=10.1016%2fj.ijcard.2014.08.099&partnerID=40&md5=dd276f3c10bb3ba0722abc55e8aadea2	Department of Preventive Medicine, School of PublicHealth, Sun Yat-sen University, 74 Zhongshan 2nd Road Yuexiu District, Guangzhou, China; Department of Epidemiology, College for Public Health and Social Justice, Saint Louis University, Saint Louis, MO, United States; School of Social Work, College for Public Health and Social Justice, Saint Louis University, Saint Louis, MO, United States; Depa…	Dong, G.-H., Department of Preventive Medicine, School of PublicHealth, Sun Yat-sen University, 74 Zhongshan 2nd Road Yuexiu District, Guangzhou, China; Qian, Z., Department of Epidemiology, College for Public Health and Social Justice, Saint Louis University, Saint Louis, MO, United States; Trevathan, E., Department of Epidemiology, College for Public Health and Social Justice, Saint Louis Unive…	methods nine thousand three hundred fifty-four chinese children, ages 5-17 years old, from 24 elementary schools and 24 middle schools in the seven northeastern cities during 2012-2013 were evaluated. the weight, height, and bp were measured. four-year average concentrations of particles with an aerodynamic diameter of ??0 î¼m (pm10), sulfur dioxide (so2), nitrogen dioxides (no2), ozone (o3), and…	Air pollution; Blood pressure; Breastfeeding; Hypertension; Interaction effect	air pollutant; carbon monoxide; nitrogen dioxide; ozone; sulfur dioxide; adolescent; adverse effects; air pollutant; air pollution; analysis; blood pressure; body height; body weight; breast feeding; child; China; city; cross-sectional study; female; human; hypertension; male; preschool child; prevalence; Adolescent; Air Pollutants; Air Pollution; Blood Pressure; Body Height; Body Weight; Breast …	Dong, G.-H.; Department of Preventive Medicine, School of PublicHealth, Sun Yat-sen University, 74 Zhongshan 2nd Road Yuexiu District, China		Elsevier Ireland Ltd	1675273		IJCDD	25186732	English	Int. J. Cardiol.	Article		Scopus	2-s2.0-84908176180	1
30	Yang W.-S., Wang X., Deng Q., Fan W.-Y., Wang W.-Y.	an evidence-based appraisal of global association between air pollution and risk of stroke	2014	International Journal of Cardiology	175	2		307	313	NA	34	10.1016/j.ijcard.2014.05.044	https://www.scopus.com/inward/record.uri?eid=2-s2.0-84904268831&doi=10.1016%2fj.ijcard.2014.05.044&partnerID=40&md5=5ae9ae27ec5eb9b74a1f5d41a74c5434	Department of Social Science and Public Health, School of Basic Medical Science, Jiujiang University, Jiujiang 332000, China; Jiangxi Province Key Laboratory of Systems Biomedicine, Jiujiang University, Jiujiang, China	Yang, W.-S., Department of Social Science and Public Health, School of Basic Medical Science, Jiujiang University, Jiujiang 332000, China, Jiangxi Province Key Laboratory of Systems Biomedicine, Jiujiang University, Jiujiang, China; Wang, X., Department of Social Science and Public Health, School of Basic Medical Science, Jiujiang University, Jiujiang 332000, China, Jiangxi Province Key Laborator…	background the aim of this study was to evaluate the transient effects of air pollutants on stroke morbidity and mortality using the meta-analytic approach. methods three databases were searched for case-crossover and time series studies assessing associations between daily increases in particles with diameter &lt; 2.5 î¼m (pm2.5) and diameter &lt; 10 î¼m (pm 10), sulfur dioxide (so2), carbon mon…	Air pollution; Case-crossover study; Meta-analysis; Stroke; Time series study	carbon monoxide; nitrogen dioxide; ozone; sulfur dioxide; air pollutant; air pollution; article; Asian; brain hemorrhage; brain ischemia; cerebrovascular accident; disease association; evidence based medicine; exposure; hospitalization; human; morbidity; mortality; particle size; pollutant; priority journal; risk assessment; systematic review; adverse effects; air pollution; crossover procedure; …	Yang, W.-S.; Department of Social Science and Public Health, School of Basic Medical Science, Jiujiang University, Jiujiang 332000, China; email: wanshuiyang@gmail.com		Elsevier Ireland Ltd	1675273		IJCDD	24866079	English	Int. J. Cardiol.	Article		Scopus	2-s2.0-84904268831	4
31	Levinsson A., Olin A.-C., Modig L., Dahgam S., BjÃ¶rck L., Rosengren A., Nyberg F.	interaction effects of long-term air pollution exposure and variants in the gstp1, gstt1 and gstcd genes on risk of acute myocardial infarction and hypertension: a case-control study	2014	PLoS ONE	9	6	e99043			NA	11	10.1371/journal.pone.0099043	https://www.scopus.com/inward/record.uri?eid=2-s2.0-84902586032&doi=10.1371%2fjournal.pone.0099043&partnerID=40&md5=b748391ebad32a03baf7bad0bd36cc1e	Institute of Medicine, Sahlgrenska Academy, University of Gothenburg, Gothenburg, Sweden; Department of Public Health and Clinical Medicine, Occupational and Environmental Medicine, University of UmeÃ¥, UmeÃ¥, Sweden; AstraZeneca RandD, MÃ¶lndal, Sweden	Levinsson, A., Institute of Medicine, Sahlgrenska Academy, University of Gothenburg, Gothenburg, Sweden; Olin, A.-C., Institute of Medicine, Sahlgrenska Academy, University of Gothenburg, Gothenburg, Sweden; Modig, L., Department of Public Health and Clinical Medicine, Occupational and Environmental Medicine, University of UmeÃ¥, UmeÃ¥, Sweden; Dahgam, S., Institute of Medicine, Sahlgrenska Acade…	introduction: experimental and epidemiological studies have reported associations between air pollution exposure, in particular related to vehicle exhaust, and cardiovascular disease. a potential pathophysiological pathway is pollution-induced pulmonary oxidative stress, with secondary systemic inflammation. genetic polymorphisms in genes implicated in oxidative stress, such as gstp1, gstt1 and g…		nitrogen dioxide; glutathione S-transferase T1; glutathione transferase; glutathione transferase P1; GSTCD protein, human; GSTP1 protein, human; protein; acute heart infarction; adult; aged; article; cardiovascular risk; controlled study; disease association; exhaust gas; female; gene; genetic association; genetic risk; genetic susceptibility; genetic variability; genotype; GSTCD gene; GSTP1 gene…			Public Library of Science	19326203		POLNC	24915237	English	PLoS ONE	Article	Open Access	Scopus	2-s2.0-84902586032	1
32	Leary P.J., Kaufman J.D., Graham Barr R., Bluemke D.A., Curl C.L., Hough C.L., Lima J.A., Szpiro A.A., Van Hee V.C., Kawut S.M.	traffic-related air pollution and the right ventricle the multi-ethnic study of atherosclerosis	2014	American Journal of Respiratory and Critical Care Medicine	189	9		1093	1100	NA	20	10.1164/rccm.201312-2298OC	https://www.scopus.com/inward/record.uri?eid=2-s2.0-84899866970&doi=10.1164%2frccm.201312-2298OC&partnerID=40&md5=d4d2d30e96a0b195a7b600530b7a6a24	Department of Medicine, Columbia University, New York, NY, United States; Department of Environmental and Occupational Health Services, Columbia University, New York, NY, United States; Department of Epidemiology, Columbia University, New York, NY, United States; Occupational Medicine, Park Nicollet Medical Center, St. Louis Park, MN, United States; Department of Medicine, Department of Epidemiol…	Leary, P.J., Department of Medicine, Columbia University, New York, NY, United States; Kaufman, J.D., Department of Medicine, Columbia University, New York, NY, United States, Department of Environmental and Occupational Health Services, Columbia University, New York, NY, United States, Department of Epidemiology, Columbia University, New York, NY, United States; Graham Barr, R., Department of Me…	rationale: right heart failure is a cause of morbidity and mortality in common and rare heart and lung diseases. exposure to traffic-related air pollution is linked to left ventricular hypertrophy, heart failure, and death. relationships between traffic-related air pollution and right ventricular (rv) structure and function have not been studied. objectives: to characterize the relationship betwe…	Air pollutants; Heart ventricles; Pulmonary circulation; Pulmonary hypertension	nitrogen dioxide; air pollutant; exhaust gas; nitrogen dioxide; adult; article; atherosclerosis; body mass; cardiovascular magnetic resonance; cardiovascular risk; cohort analysis; concentration (parameters); diabetes mellitus; exhaust gas; female; heart left ventricle enddiastolic volume; heart right ventricle; heart right ventricle ejection fraction; heart right ventricle enddiastolic volume; h…	Leary, P.J.; University of Washington Medical Center, Division of Pulmonary and Critical Care Medicine, Box 356522, 1959 NE Pacific Street, Seattle, WA 98195-6522, United States; email: learyp@uw.edu		American Thoracic Society	1073449X		AJCME	24593877	English	Am. J. Respir. Crit. Care Med.	Article		Scopus	2-s2.0-84899866970	5
33	Zhang Z., Wang J., Chen L., Chen X., Sun G., Zhong N., Kan H., Lu W.	impact of haze and air pollution-related hazards on hospital admissions in guangzhou, china	2014	Environmental Science and Pollution Research	21	6		4236	4244	NA	57	10.1007/s11356-013-2374-6	https://www.scopus.com/inward/record.uri?eid=2-s2.0-84895860135&doi=10.1007%2fs11356-013-2374-6&partnerID=40&md5=6f4cc92f37763632fb442c357cbe7e75	Guangzhou Institute of Respiratory Disease, State Key Laboratory of Respiratory Diseases, The First Affiliated Hospital, Guangzhou Medical University, 151 Yanjiang Road, Guangzhou, Guangdong, 510120, China; School of Public Health, Key Lab of Public Health Safety of the Ministry of Education, Fudan University, Box 249, 130 Dong-An Road, Shanghai, 200032, China; Department of Laboratory Medicine, …	Zhang, Z., Guangzhou Institute of Respiratory Disease, State Key Laboratory of Respiratory Diseases, The First Affiliated Hospital, Guangzhou Medical University, 151 Yanjiang Road, Guangzhou, Guangdong, 510120, China; Wang, J., Guangzhou Institute of Respiratory Disease, State Key Laboratory of Respiratory Diseases, The First Affiliated Hospital, Guangzhou Medical University, 151 Yanjiang Road, G…	guangzhou is a metropolitan in south china with unique pollutants and geographic location. unlike those in western countries and the rest of china, the appearance of haze in guangzhou is often (about 278 days per year on average of 4 years). little is known about the influence of these hazes on health. in this study, we investigated whether short-term exposures to haze and air pollution are assoc…	Air pollutants; Haze; Hospital admissions; Respiratory and cardiovascular diseases	atmospheric pollution; cardiovascular disease; emission; geographical region; haze; metropolitan area; nitrogen dioxide; numerical model; China; Guangdong; Guangzhou; adolescent; adult; aged; air pollutant; air pollution; article; breathing disorder; cardiovascular disease; child; China; environmental exposure; female; hospitalization; human; infant; male; middle aged; newborn; preschool child; r…	Kan, H.; School of Public Health, Key Lab of Public Health Safety of the Ministry of Education, Fudan University, Box 249, 130 Dong-An Road, Shanghai, 200032, China; email: haidongkan@gmail.com		Ecomed Publishers	9441344		ESPLE	24306726	English	Environ. Sci. Pollut. Res.	Article		Scopus	2-s2.0-84895860135	1
35	Vara D., Pula G.	reactive oxygen species: physiological roles in the regulation of vascular cells	2014	Current Molecular Medicine	14	9		1103	1125	NA	43	10.2174/1566524014666140603114010	https://www.scopus.com/inward/record.uri?eid=2-s2.0-84924911735&doi=10.2174%2f1566524014666140603114010&partnerID=40&md5=62c4eeeeba38f03880e6a2873b80cd67	Department of Pharmacy and Pharmacology, Centre for Regenerative Medicine, University of Bath, Claverton Campus, Bath, United Kingdom	Vara, D., Department of Pharmacy and Pharmacology, Centre for Regenerative Medicine, University of Bath, Claverton Campus, Bath, United Kingdom; Pula, G., Department of Pharmacy and Pharmacology, Centre for Regenerative Medicine, University of Bath, Claverton Campus, Bath, United Kingdom	reactive oxygen species (ros) are now appreciated to play several important roles in a number of biological processes and regulate cell physiology and function. ros are a heterogeneous chemical class that includes radicals, such as superoxide ion (o2??), hydroxyl radical (oh?? and nitric oxide (no??, and non-radicals, such as hydrogen peroxide (h2o2), singlet oxygen (1o2), hypochlorous acid (hocl…	Cardiovascular system; Endothelial; Hydrogen peroxide; Platelet; Reactive oxygen species; Redox; Smooth muscle; Superoxide anion	alpha tocopherol; endothelial nitric oxide synthase; focal adhesion kinase; glutathione disulfide; glutathione peroxidase; hemoglobin; hydrogen peroxide; hydroxyl radical; hypochlorous acid; lipoxygenase; mitogen activated protein kinase phosphatase; myeloperoxidase; nitric oxide; nitrogen dioxide; nucleic acid; peroxiredoxin; peroxynitrite; phosphoprotein phosphatase; prostaglandin synthase; pro…	Pula, G.; Department of Pharmacy and Pharmacology, Centre for Regenerative Medicine, University of Bath, Claverton Campus, United Kingdom; email: g.pula@bath.ac.uk		Bentham Science Publishers B.V.	15665240		CMMUB	24894168	English	Curr. Mol. Med.	Article		Scopus	2-s2.0-84924911735	1
36	Villeneuve P.J., Jerrett M., Su J., Burnett R.T., Chen H., Brook J., Wheeler A.J., Cakmak S., Goldberg M.S.	a cohort study of intra-urban variations in volatile organic compounds and mortality, toronto, canada	2013	Environmental Pollution	183			30	39	NA	23	10.1016/j.envpol.2012.12.022	https://www.scopus.com/inward/record.uri?eid=2-s2.0-84891666921&doi=10.1016%2fj.envpol.2012.12.022&partnerID=40&md5=f6c3a0ade50f4d1b8750f27bbb371a26	Population Studies Division, Health Canada, Ottawa, Ontario, Canada; Department of Epidemiology and Community Medicine, University of Ottawa, Ottawa, Ontario, Canada; School of Public Health, University of California, BerkeleyCA, United States; Environment Canada, Downsview, Ontario, Canada; Public Health Ontario, Toronto, Canada; Air Health Science Division, Health Canada, Ottawa, Ontario, Canad…	Villeneuve, P.J., Population Studies Division, Health Canada, Ottawa, Ontario, Canada, Department of Epidemiology and Community Medicine, University of Ottawa, Ottawa, Ontario, Canada; Jerrett, M., School of Public Health, University of California, BerkeleyCA, United States; Su, J., School of Public Health, University of California, BerkeleyCA, United States; Burnett, R.T., Population Studies Div…	this study investigated associations between long-term exposure to ambient volatile organic compounds (vocs) and mortality. 58,760 toronto residents (??5 years of age) were selected from tax filings and followed from 1982 to 2004. death information was extracted using record linkage to national mortality data. land-use regression surfaces for benzene, n-hexane, and total hydrocarbons were generat…	Air pollution; Cancer; Cardiovascular disease; Cohort study; GIS; Mortality; Nitrogen dioxide; Respiratory disease; Volatile organic compounds	nitrogen dioxide; volatile organic compound; air pollutant; nitrogen dioxide; volatile organic compound; adult; aged; air pollutant; air pollution; article; Canada; cardiovascular disease; cohort analysis; environmental exposure; female; geographic information system; human; male; middle aged; mortality; neoplasm; respiratory tract disease; statistics; very elderly; air pollutant; air pollution; …	Villeneuve, P.J.; Population Studies Division, Health CanadaCanada		Elsevier Ltd	2697491		ENPOE	23369806	English	Environ. Pollut.	Article		Scopus	2-s2.0-84891666921	1
37	Dong G.-H., Qian Z., Wang J., Chen W., Ma W., Trevathan E., Xaverius P.K., DeClue R., Wiese A., Langston M., Liu M.-M., Wang D., Ren W.-H.	associations between ambient air pollution and prevalence of stroke and cardiovascular diseases in 33 chinese communities	2013	Atmospheric Environment	77			968	973	NA	9	10.1016/j.atmosenv.2013.06.034	https://www.scopus.com/inward/record.uri?eid=2-s2.0-84880176861&doi=10.1016%2fj.atmosenv.2013.06.034&partnerID=40&md5=dbf853b5cc2fdaba452fc20b5792ed68	Department of Biostatistics and Epidemiology, School of Public Health, China Medical University, Shenyang, Liaoning Province 110001, China; Department of Epidemiology, School of Public Health, Saint Louis University, Saint Louis, MO 63104, United States; Department of Biostatistics, School of Public Health, Saint Louis University, Saint Louis, MO 63104, United States; Department of Epidemiology, …	Dong, G.-H., Department of Biostatistics and Epidemiology, School of Public Health, China Medical University, Shenyang, Liaoning Province 110001, China, Department of Epidemiology, School of Public Health, Saint Louis University, Saint Louis, MO 63104, United States; Qian, Z., Department of Epidemiology, School of Public Health, Saint Louis University, Saint Louis, MO 63104, United States; Wang, …	inconsistent results have been reported that long-term exposure to ambient air pollution contributes to the increased prevalence of stroke and cardiovascular diseases (cvds). in order to examine whether the exposure to ambient air pollution was associated with the prevalence of stroke and cvds among people living in a heavy industrial province of northeast china, we conducted a cross-sectional st…	Ambient air pollution; Cardiovascular diseases; China; Stroke	Aerodynamic diameters; Ambient air pollution; Average concentration; Cardio-vascular disease; China; Cross-sectional study; Logistic regressions; Stroke; Diseases; Logistics; Nitrogen oxides; Sulfur dioxide; Air pollution; nitrogen dioxide; ozone; sulfur dioxide; abandoned mine; adult; ambient air; atmospheric pollution; cardiovascular disease; industrial location; nitrogen oxides; ozone; polluti…	Qian, Z.; Department of Epidemiology, School of Public Health, Saint Louis University, Salus Center, 3545 Lafayette Avenue, Saint Louis, MO 63104, United States; email: zqian2@slu.edu			13522310		AENVE	NA	English	Atmos. Environ.	Article		Scopus	2-s2.0-84880176861	1
38	Goggins W.B., Chan E.Y.Y., Yang C.-Y.	weather, pollution, and acute myocardial infarction in hong kong and taiwan	2013	International Journal of Cardiology	168	1		243	249	NA	31	10.1016/j.ijcard.2012.09.087	https://www.scopus.com/inward/record.uri?eid=2-s2.0-84883778200&doi=10.1016%2fj.ijcard.2012.09.087&partnerID=40&md5=c18c2aa64b58028037d8c061f58ee8b8	Division of Biostatistics, School of Public Health and Primary Care, Chinese University of Hong Kong, Shatin, Hong Kong; Division of Family Medicine and Primary Care, School of Public Health and Primary Care, Chinese University of Hong Kong, Hong Kong, Hong Kong; Institute of Public Health, Kaohsiung Medical University, Taiwan	Goggins, W.B., Division of Biostatistics, School of Public Health and Primary Care, Chinese University of Hong Kong, Shatin, Hong Kong; Chan, E.Y.Y., Division of Family Medicine and Primary Care, School of Public Health and Primary Care, Chinese University of Hong Kong, Hong Kong, Hong Kong; Yang, C.-Y., Institute of Public Health, Kaohsiung Medical University, Taiwan	background: several previous studies examined the association between acute myocardial infarction (ami) incidence and temperature and/or air pollution. results of these studies have been inconsistent and few studies have been done in cities with sub-tropical or tropical climates. methods: daily data on ami hospitalizations, mean temperature and humidity, and pollutants, were collected for 2000-20…	Acute myocardial infarction; Air pollution; Biometeorology; Temperature	nitrogen dioxide; oxygen; sulfate; acute heart infarction; adult; aged; air pollution; article; Asian; climate; female; Hong Kong; hospitalization; human; humidity; incidence; major clinical study; male; Poisson time series regression analysis; pollutant; prediction; priority journal; recurrent disease; regression analysis; seasonal variation; sensitivity analysis; statistics; Taiwan; temperature…	Goggins, W.B.; Division of Biostatistics, School of Public Health and Primary Care, Chinese University of Hong Kong, Shatin, Hong Kong; email: wgoggins@cuhk.edu.hk			1675273		IJCDD	23041014	English	Int. J. Cardiol.	Article		Scopus	2-s2.0-84883778200	1
39	Gillespie-Bennett J., Keall M., Howden-Chapman P., Baker M.G.	improving health, safety and energy efficiency in new zealand through measuring and applying basic housing standards	2013	New Zealand Medical Journal	126	1379				NA	8		https://www.scopus.com/inward/record.uri?eid=2-s2.0-84881066433&partnerID=40&md5=0e731fc10a94e5fc623644988e7c6c46	University of Otago, Wellington, New Zealand	Gillespie-Bennett, J., University of Otago, Wellington, New Zealand; Keall, M.; Howden-Chapman, P.; Baker, M.G.	substandard housing is a problem in new zealand. historically there has been little recognition of the important aspects of housing quality that affect people's health and safety. in this viewpoint article we outline the importance of assessing these factors as an essential step to improving the health and safety of new zealanders and household energy efficiency. a practical risk assessment tool …		nitrogen dioxide; air pollutant; allergic asthma; article; asthma; building; carbon footprint; cardiovascular disease; disease transmission; economic aspect; energy conservation; environmental sustainability; falling; healthy housing index; housing; injury; New Zealand; public health; quality control procedures; respiratory tract infection; socioeconomics; standard; environmental exposure; health…	Gillespie-Bennett, J.; University of Otago, PO Box 7343, Wellington South 6242, New Zealand; email: julie.bennett@otago.ac.nz			288446		NZMJA	24045354	English	New Zealand Med. J.	Article		Scopus	2-s2.0-84881066433	1
40	Oguntoke O., Adebulehin A.T., Annegarn H.J.	biomass energy utilisation, air quality and the health of rural women and children in ido lga, south-western nigeria	2013	Indoor and Built Environment	22	3		528	534	NA	7	10.1177/1420326X12444784	https://www.scopus.com/inward/record.uri?eid=2-s2.0-84878482457&doi=10.1177%2f1420326X12444784&partnerID=40&md5=a41b6227de7d611c4606a6d4c2a767f7	Department of Geography, Environmental Management and Energy Studies, University of Johannesburg, PO Box 524, Auckland Park 2006, Johannesburg, South Africa; Department of Environmental Management and Toxicology, University of Agriculture, Abeokuta, Ogun State, Nigeria	Oguntoke, O., Department of Geography, Environmental Management and Energy Studies, University of Johannesburg, PO Box 524, Auckland Park 2006, Johannesburg, South Africa; Adebulehin, A.T., Department of Environmental Management and Toxicology, University of Agriculture, Abeokuta, Ogun State, Nigeria; Annegarn, H.J., Department of Geography, Environmental Management and Energy Studies, University…	lack of affordable alternative energy source in most rural areas of nigeria has resulted in overdependence on fuel-wood for domestic energy supply. the resultant environmental pollution and negative health impact on women and children that are often exposed are sufficient reasons for research and policy concerns. we investigated the pattern of energy utilisation in some rural communities and the …	Air quality; Biomass fuel; Gender; Human health; Rural area; Smoke	carbon monoxide; coal; fuel; hydrogen sulfide; kerosene; nitrogen dioxide; abdominal pain; accident; adult; air quality; air sampler; alternative energy; ambient air; anemia; anorexia; article; biomass; biomass energy; demography; diarrhea; dizziness; dyspnea; electricity; energy consumption; energy resource; eye irritation; female; forest; gas; headache; household; human; hypertension; insomnia;…	Oguntoke, O.; Department of Geography, Environmental Management and Energy Studies, University of Johannesburg, PO Box 524, Auckland Park 2006, Johannesburg, South Africa; email: oguntokeo@gmail.com			1420326X		IBENF	NA	English	Indoor Built Environ.	Article		Scopus	2-s2.0-84878482457	1
41	Dong G.-H., Qian Z.M., Xaverius P.K., Trevathan E., Maalouf S., Parker J., Yang L., Liu M.-M., Wang D., Ren W.-H., Ma W., Wang J., Zelicoff A., Fu Q., Simckes M.	association between long-term air pollution and increased blood pressure and hypertension in china	2013	Hypertension	61	3		578	584	NA	76	10.1161/HYPERTENSIONAHA.111.00003	https://www.scopus.com/inward/record.uri?eid=2-s2.0-84874389966&doi=10.1161%2fHYPERTENSIONAHA.111.00003&partnerID=40&md5=3f06095bba26ad520212d4d7fefaa0dc	Department of Biostatistics and Epidemiology, School of Public Health, China Medical University, Shenyang, Liaoning, China; Department of Occupational and Environmental Health, School of Public Health, China Medical University, Shenyang, Liaoning, China; Department of Epidemiology, School of Public Health, Saint Louis University, 3545 Lafayette Ave, St. Louis, MO 63104, United States; Department …	Dong, G.-H., Department of Biostatistics and Epidemiology, School of Public Health, China Medical University, Shenyang, Liaoning, China, Department of Occupational and Environmental Health, School of Public Health, China Medical University, Shenyang, Liaoning, China; Qian, Z.M., Department of Epidemiology, School of Public Health, Saint Louis University, 3545 Lafayette Ave, St. Louis, MO 63104, U…	several studies have investigated the short-term effects of ambient air pollutants in the development of high blood pressure and hypertension. however, little information exists regarding the health effects of long-term exposure. to investigate the association between residential long-term exposure to air pollution and blood pressure and hypertension, we studied 24 845 chinese adults in 11 distri…	ambient air pollutants; blood pressure; Chinese; hypertension	nitrogen dioxide; ozone; sulfur dioxide; adult; aged; air pollution; ambient air; article; China; cross-sectional study; diastolic blood pressure; female; human; hypertension; long term exposure; major clinical study; male; prediction; priority journal; systolic blood pressure; Adult; Air Pollutants; Air Pollution; Blood Pressure; China; Cities; Female; Humans; Hypertension; Incidence; Male; Midd…	Qian, Z.M.; Department of Epidemiology, School of Public Health, Saint Louis University, 3545 Lafayette Ave, St. Louis, MO 63104, United States; email: zqian2@slu.edu			0194911X		HPRTD	23357184	English	Hypertension	Article		Scopus	2-s2.0-84874389966	1
42	Moshammer H., Hutter H.-P., Kundi M.	which metric of ambient ozone to predict daily mortality?	2013	Atmospheric Environment	65			171	176	NA	6	10.1016/j.atmosenv.2012.10.032	https://www.scopus.com/inward/record.uri?eid=2-s2.0-84869113641&doi=10.1016%2fj.atmosenv.2012.10.032&partnerID=40&md5=38485582fb4a95182cf2e88a7108d9b8	Inst. Environmental Health, ZPH, Medical University of Vienna, Kinderspitalgasse 15, 1095 Vienna, Austria	Moshammer, H., Inst. Environmental Health, ZPH, Medical University of Vienna, Kinderspitalgasse 15, 1095 Vienna, Austria; Hutter, H.-P., Inst. Environmental Health, ZPH, Medical University of Vienna, Kinderspitalgasse 15, 1095 Vienna, Austria; Kundi, M., Inst. Environmental Health, ZPH, Medical University of Vienna, Kinderspitalgasse 15, 1095 Vienna, Austria	it is well known that ozone concentration is associated with daily cause specific mortality. but which ozone metric is the best predictor of the daily variability in mortality?we performed a time series analysis on daily deaths (all causes, respiratory and cardiovascular causes as well as death in elderly 65+) in vienna for the years 1991-2009. we controlled for seasonal and long term trend, day …	Causal interpretation; Diurnal variation; Mortality; Ozone	Basic models; Causal interpretation; Diurnal variation; Dose response; Limit values; Long-term trend; Mean values; Model fit; Mortality; Moving averages; Nitrogen dioxides; Ozone concentration; Ozone levels; Pollutant mixtures; Nitrogen oxides; Ozone; Time series analysis; Air pollution; nitrogen dioxide; ozone; sulfur dioxide; cardiovascular disease; concentration (composition); diurnal variatio…	Moshammer, H.; Inst. Environmental Health, ZPH, Medical University of Vienna, Kinderspitalgasse 15, 1095 Vienna, Austria; email: hanns.moshammer@meduniwien.ac.at			13522310		AENVE	NA	English	Atmos. Environ.	Article		Scopus	2-s2.0-84869113641	1
43	Lai H.K., Tsang H., Chau J., Lee C.H., McGhee S.M., Hedley A.J., Wong C.M.	health impact assessment of marine emissions in pearl river delta region	2013	Marine Pollution Bulletin	66	1¤ë2¤é		158	163	NA	3	10.1016/j.marpolbul.2012.09.029	https://www.scopus.com/inward/record.uri?eid=2-s2.0-84872499249&doi=10.1016%2fj.marpolbul.2012.09.029&partnerID=40&md5=4ed547b8b57819cdd79bf1f065b509ed	Department of Community Medicine, School of Public Health, The University of Hong Kong, Hong Kong	Lai, H.K., Department of Community Medicine, School of Public Health, The University of Hong Kong, Hong Kong; Tsang, H., Department of Community Medicine, School of Public Health, The University of Hong Kong, Hong Kong; Chau, J., Department of Community Medicine, School of Public Health, The University of Hong Kong, Hong Kong; Lee, C.H., Department of Community Medicine, School of Public Health, …	global marine vessels emissions are adversely affecting human health particularly in southeast asia. but health burdens from both ocean- and river-going vessels in pearl river delta (prd) regions are not quantified. we estimated the potential health impacts using pooled relative risks of mortality and hospital admissions in china, and the model derived concentrations of sulfur dioxide (so2), part…	Air pollution; Hospitalization; Marine vessel emission; MARPOL convention; Mortality; Sulfur dioxide	Global marines; Health impact assessment; Hong-kong; Hospital admissions; Hospitalization; Human health; Marine emissions; Marine vessels; MARPOL convention; Mortality; Nitrogen dioxides; Particulate Matter; Pearl River delta; Pearl River Delta region; Potential health; Relative risks; Southeast Asia; Air pollution; Emission control; Health; Health risks; Hospitals; Nitrogen oxides; Ozone; Risk p…	Wong, C.M.; Department of Community Medicine, School of Public Health, The University of Hong KongHong Kong; email: hrmrwcm@hku.hk			0025326X		MPNBA	23177239	English	Mar. Pollut. Bull.	Article		Scopus	2-s2.0-84872499249	1
45	Chen H., Goldberg M.S., Burnett R.T., Jerrett M., Wheeler A.J., Villeneuve P.J.	long-term exposure to traffic-related air pollution and cardiovascular mortality	2013	Epidemiology	24	1		35	43	NA	59	10.1097/EDE.0b013e318276c005	https://www.scopus.com/inward/record.uri?eid=2-s2.0-84871740005&doi=10.1097%2fEDE.0b013e318276c005&partnerID=40&md5=c85a77a3adf29181f5a13a0c2c10872f	Department of Epidemiology and Biostatistics, McGill University, Montreal, QC, Canada; Public Health Ontario, 480 University Avenue, Toronto, ON M5G 1V2, Canada; Department of Medicine, McGill University, Montreal, QC, Canada; Division of Clinical Epidemiology, McGill University Health Centre, Montreal, QC, Canada; Population Studies Division, Health Canada, Ottawa, ON, Canada; Division of Enviro…	Chen, H., Department of Epidemiology and Biostatistics, McGill University, Montreal, QC, Canada, Public Health Ontario, 480 University Avenue, Toronto, ON M5G 1V2, Canada; Goldberg, M.S., Department of Medicine, McGill University, Montreal, QC, Canada, Division of Clinical Epidemiology, McGill University Health Centre, Montreal, QC, Canada; Burnett, R.T., Population Studies Division, Health Canad…	background: findings from previous cohort studies suggest a positive association between traffic-related air pollution and cardiovascular mortality. however, few studies have assessed intraurban variation in traffic-related pollution or evaluated cardiovascular effects at lower levels of pollution that are typically seen in canadian cities. methods: we conducted a cohort study of traffic-related …		nitrogen dioxide; adult; aged; air pollution; article; Canada; cardiovascular disease; cardiovascular mortality; cerebrovascular disease; cohort analysis; concentration (parameters); female; follow up; human; ischemic heart disease; long term exposure; major clinical study; male; obesity; priority journal; proportional hazards model; random sample; risk factor; smoking; traffic; Adult; Aged; Aged…	Chen, H.; Public Health Ontario, 480 University Avenue, Toronto, ON M5G 1V2, Canada; email: hong.chen@oahpp.ca			10443983		EPIDE	23222554	English	Epidemiology	Article		Scopus	2-s2.0-84871740005	1
47	Oiamo T.H., Luginaah I.N., Buzzelli M., Tang K., Xu X., Brook J.R., Johnson M.	assessing the spatial distribution of nitrogen dioxide in london, ontario	2012	Journal of the Air and Waste Management Association	62	11		1335	1345	NA	4	10.1080/10962247.2012.715114	https://www.scopus.com/inward/record.uri?eid=2-s2.0-84868279452&doi=10.1080%2f10962247.2012.715114&partnerID=40&md5=06bed122fe87f6a3a0581eb3e8522f76	Department of Geography, Social Science Centre, Western University, 1151 Richmond Street, London, ON, N6A 5C2, Canada; Department of Civil and Environmental Engineering, University of Windsor, Windsor, ON, Canada; Air Quality Research, Environment Canada, Toronto, ON, Canada; Health Canada, Ottawa, ON, Canada	Oiamo, T.H., Department of Geography, Social Science Centre, Western University, 1151 Richmond Street, London, ON, N6A 5C2, Canada; Luginaah, I.N., Department of Geography, Social Science Centre, Western University, 1151 Richmond Street, London, ON, N6A 5C2, Canada; Buzzelli, M., Department of Geography, Social Science Centre, Western University, 1151 Richmond Street, London, ON, N6A 5C2, Canada;…	land use regression (lur) models have been widely used to characterize the spatial distribution of urban air pollution and estimate exposure in epidemiologic studies. however, spatial patterns of air pollution vary greatly between cities due to local source type and distribution. london, ontario, canada, is a medium-sized city with relatively few and isolated industrial point sources, which allow…		Ambient air pollution; Cardio-vascular disease; Epidemiologic-study; Health effects; Industrial land; Land use regression; Local characteristics; Local source; Medical research; Nitrogen dioxides; Ontario; Ontario , Canada; Passive air; Point sources; Railway line; Research centres; Research institutes; Spatial patterns; Traffic densities; Transportation infrastructures; Transportation sector; Ur…	Oiamo, T. H.; Department of Geography, Social Science Centre, Western University, 1151 Richmond Street, London, ON, N6A 5C2, Canada; email: thoiamo@uwo.ca			10962247		JIJME	23210225	English	J. Air Waste Manage. Assoc.	Article		Scopus	2-s2.0-84868279452	1
48	Lee P.-C., Talbott E.O., Roberts J.M., Catov J.M., Bilonick R.A., Stone R.A., Sharma R.K., Ritz B.	ambient air pollution exposure and blood pressure changes during pregnancy	2012	Environmental Research	117			46	53	NA	20	10.1016/j.envres.2012.05.011	https://www.scopus.com/inward/record.uri?eid=2-s2.0-84864955527&doi=10.1016%2fj.envres.2012.05.011&partnerID=40&md5=baffbbe8608634df08e031e8f2581405	Department of Epidemiology, Graduate School of Public Health, University of Pittsburgh, Pittsburgh, PA, United States; Magee-Womens Research Insitute, Department of Obstetrics and Gynecology, School of Medicine, University of Pittsburgh, Pittsburgh, PA, United States; Department of Ophthalmology, School of Medicine, University of Pittsburgh, Pittsburgh, PA, United States; Department of Biostatist…	Lee, P.-C., Department of Epidemiology, Graduate School of Public Health, University of Pittsburgh, Pittsburgh, PA, United States; Talbott, E.O., Department of Epidemiology, Graduate School of Public Health, University of Pittsburgh, Pittsburgh, PA, United States; Roberts, J.M., Department of Epidemiology, Graduate School of Public Health, University of Pittsburgh, Pittsburgh, PA, United States, …	background: maternal exposure to ambient air pollution has been associated with adverse birth outcomes such as preterm delivery. however, only one study to date has linked air pollution to blood pressure changes during pregnancy, a period of dramatic cardiovascular function changes. objectives: we examined whether maternal exposures to criteria air pollutants, including particles of less than 10î…	Ambient air pollution; Blood pressure changes; Pregnancy	carbon monoxide; nitrogen dioxide; ozone; sulfur dioxide; ambient air; atmospheric pollution; carbon monoxide; cardiovascular disease; cohort analysis; health impact; nitrogen dioxide; ozone; particle size; pollution exposure; pregnancy; regression analysis; sulfur dioxide; adolescent; adult; air pollutant; air pollution; ambient air; article; blood pressure measurement; concentration (parameters…	Lee, P.-C.; Department of Epidemiology, School of Public Health, University of California at Los Angeles, 650 Charles E. Young Drive, Los Angeles, CA 90095-1772, United States; email: pel27@pitt.edu			139351		ENVRA	22835955	English	Environ. Res.	Article		Scopus	2-s2.0-84864955527	4
49	Corea F., Silvestrelli G., Baccarelli A., Giua A., Previdi P., Siliprandi G., Murgia N.	airborne pollutants and lacunar stroke: a case cross-over analysis on stroke unit admissions	2012	Neurology International	4	2		44	48	NA	24	10.4081/ni.2012.e11	https://www.scopus.com/inward/record.uri?eid=2-s2.0-84869779137&doi=10.4081%2fni.2012.e11&partnerID=40&md5=c436ab398b7c9a76b143a607c06e18ef	Brain Injury Unit, Ospedale San Giovanni Battista, Foligno, Italy; Stroke Unit, Division of Neurology, Carlo Poma Hospital, Mantua, Italy; Department of Environmental and Occupational Health, IRCCS Maggiore Policlinico Hospital, Mangiagalli and Regina Elena Foundation and University, Milano, Italy; Clinica Neurologica, Universit? di Sassari, Italy; Regional Environmental Protection Agency, Mantua…	Corea, F., Brain Injury Unit, Ospedale San Giovanni Battista, Foligno, Italy; Silvestrelli, G., Stroke Unit, Division of Neurology, Carlo Poma Hospital, Mantua, Italy; Baccarelli, A., Department of Environmental and Occupational Health, IRCCS Maggiore Policlinico Hospital, Mangiagalli and Regina Elena Foundation and University, Milano, Italy; Giua, A., Clinica Neurologica, Universit? di Sassari, …	particulate air pollution is known to be associated with cardiovascular disease. the relation of particulate air pollution with cere- brovascular disease (cvd) has not been extensively studied, particularly in relation to different subtypes of stroke. a time-series study was conducted to evaluate the associa- tion between daily air pollution and acute stroke unit hospitalizations in mantua, italy…	Air pollution; Lacunar stroke; Stroke registry	benzene; carbon monoxide; nitric oxide; nitrogen dioxide; ozone; sulfur dioxide; acute disease; aged; air pollution; air temperature; article; brain hemorrhage; brain ischemia; controlled study; disease association; disease classification; female; hospital admission; hospitalization; human; humidity; lacunar stroke; major clinical study; male; risk factor; stroke unit; transient ischemic attack	Corea, F.; Brain Injury Unit, Ospedale San Giovanni Battista, via Massimo Arcamone, 06034 Foligno, Italy; email: f.corea@asl3.umbria.it			20358385			NA	English	Neurol. Int.	Article		Scopus	2-s2.0-84869779137	1
50	Rich D.Q., Kipen H.M., Huang W., Wang G., Wang Y., Zhu P., Ohman-Strickland P., Hu M., Philipp C., Diehl S.R., Lu S.-E., Tong J., Gong J., Thomas D., Zhu T., Zhang J.	association between changes in air pollution levels during the beijing olympics and biomarkers of inflammation and thrombosis in healthy young adults	2012	JAMA - Journal of the American Medical Association	307	19		2068	2078	NA	152	10.1001/jama.2012.3488	https://www.scopus.com/inward/record.uri?eid=2-s2.0-84861059277&doi=10.1001%2fjama.2012.3488&partnerID=40&md5=5a72f7b286f5e4b13cecf4fb77bb786c	Department of Community and Preventive Medicine, School of Medicine and Dentistry, University of Rochester, Rochester, NY, United States; Environmental and Occupational Health Sciences Institute, Robert Wood Johnson Medical School, School of Public Health, Piscataway, United States; Department of Environmental and Occupational Medicine, Robert Wood Johnson Medical School, School of Public Health,…	Rich, D.Q., Department of Community and Preventive Medicine, School of Medicine and Dentistry, University of Rochester, Rochester, NY, United States; Kipen, H.M., Environmental and Occupational Health Sciences Institute, Robert Wood Johnson Medical School, School of Public Health, Piscataway, United States, Department of Environmental and Occupational Medicine, Robert Wood Johnson Medical School,…	context: air pollution is a risk factor for cardiovascular diseases (cvd), but the underlying biological mechanisms are not well understood. objective: to determine whether markers related to cvd pathophysiological pathways (biomarkers for systemic inflammation and thrombosis, heart rate, and blood pressure) are sensitive to changes in air pollution. design, setting, and participants: using a qua…		biological marker; C reactive protein; carbon monoxide; CD40 ligand; fibrinogen; nitrogen dioxide; organic carbon; ozone; PADGEM protein; sulfate; sulfur dioxide; von Willebrand factor; air pollution; article; blood pressure; cardiovascular disease; controlled study; heart rate; human; inflammation; leukocyte; major clinical study; pollution control; priority journal; quasi experimental study; ri…	Zhu, T.; State Key Laboratory of Environmental Simulation and Pollution Control, College of Environmental Sciences and Engineering, Peking University, Beijing, China; email: tzhu@pku.edu.cn			987484		JAMAA	22665106	English	J. Am. Med. Assoc.	Article		Scopus	2-s2.0-84861059277	1
51	Shin H.H., Stieb D., Burnett R., Takahara G., Jessiman B.	tracking national and regional spatial-temporal mortality risk associated with no 2 concentrations in canada: a bayesian hierarchical two-level model	2012	Risk Analysis	32	3		513	530	NA	4	10.1111/j.1539-6924.2011.01684.x	https://www.scopus.com/inward/record.uri?eid=2-s2.0-84858296327&doi=10.1111%2fj.1539-6924.2011.01684.x&partnerID=40&md5=195f06db5fdb8f7f550c99d498bc4a0c	Population Studies Division, Environmental Health Science and Research Bureau, Health Canada, Canada; R. Samuel McLaughlin Centre for Population Health Risk Assessment, Institute of Population Health, University of Ottawa, Canada; Department of Mathematics and Statistics, Queen's University, Canada; Air Health Science Division, Water, Air and Climate Change Bureau, Health Canada, Canada	Shin, H.H., Population Studies Division, Environmental Health Science and Research Bureau, Health Canada, Canada, R. Samuel McLaughlin Centre for Population Health Risk Assessment, Institute of Population Health, University of Ottawa, Canada; Stieb, D., Population Studies Division, Environmental Health Science and Research Bureau, Health Canada, Canada, R. Samuel McLaughlin Centre for Population …	the association between daily variations in urban air quality and mortality has been well documented using time series statistical methods. this approach assumes a constant association over time. we develop a space-time dynamic model that relaxes this assumption, thus more directly examining the hypothesis that improvements in air quality translate into improvements in public health. we postulate…	Air pollution; Bayesian hierarchical model; Cardio-pulmonary mortality; Random effects model; Spatial-temporal mortality risk	Bayesian hierarchical model; Cardio-pulmonary mortality; Cold season; Credible interval; Daily variations; Linear time; Mortality risk; National level; Nitrogen dioxides; Random effects model; Regional levels; Space-time dynamics; Spatial temporals; Time trends; Two-level models; Urban air quality; Warm seasons; Air pollution; Air quality; Hierarchical systems; Nitrogen oxides; Pinch effect; Risk…	Shin, H.H.; Health Canada, 269 Laurier Avenue West, 4903B, Ottawa, ON, Canada; email: Hwashin.Shin@hc-sc.gc.ca			2724332		RIAND	21980998	English	Risk Anal.	Article		Scopus	2-s2.0-84858296327	1
52	Andersen Z.J., Kristiansen L.C., Andersen K.K., Olsen T.S., Hvidberg M., Jensen S.S., Ketzel M., Loft S., SÃ¸rensen M., TjÃ¸nneland A., Overvad K., Raaschou-Nielsen O.	stroke and long-term exposure to outdoor air pollution from nitrogen dioxide: a cohort study	2012	Stroke	43	2		320	325	NA	41	10.1161/STROKEAHA.111.629246	https://www.scopus.com/inward/record.uri?eid=2-s2.0-84856490130&doi=10.1161%2fSTROKEAHA.111.629246&partnerID=40&md5=c7e71775a864be5b7994bea7c93629f5	Institute of Cancer Epidemiology, Danish Cancer Society, Strandboulevarden 49, 2100 Copenhagen, Denmark; Informatics and Mathematical Modelling, Technical University of Denmark, Lyngby, Denmark; Stroke Unit, Frederiksberg Hospital, Frederiksberg, Denmark; Department of Environmental Science, Aarhus University, Roskilde, Denmark; Section of Environmental Health, University of Copenhagen, Copenhage…	Andersen, Z.J., Institute of Cancer Epidemiology, Danish Cancer Society, Strandboulevarden 49, 2100 Copenhagen, Denmark; Kristiansen, L.C., Informatics and Mathematical Modelling, Technical University of Denmark, Lyngby, Denmark; Andersen, K.K., Institute of Cancer Epidemiology, Danish Cancer Society, Strandboulevarden 49, 2100 Copenhagen, Denmark; Olsen, T.S., Stroke Unit, Frederiksberg Hospital…	background and purpose-: years of exposure to tobacco smoke substantially increase the risk for stroke. whether long-term exposure to outdoor air pollution can lead to stroke is not yet established. we examined the association between long-term exposure to traffic-related air pollution and incident and fatal stroke in a prospective cohort study. methods-: we followed 57 053 participants of the da…	air pollution; hemorrhagic stroke; ischemic stroke; stroke; traffic	nitrogen dioxide; adult; air pollution; alcohol consumption; article; brain hemorrhage; brain ischemia; cohort analysis; diabetes mellitus; educational status; female; follow up; hospital admission; hospitalization; human; hypercholesterolemia; hypertension; long term exposure; male; obesity; outcome assessment; priority journal; prospective study; sex difference; smoking; stroke; Aged; Air Pollu…	Andersen, Z.J.; Institute of Cancer Epidemiology, Danish Cancer Society, Strandboulevarden 49, 2100 Copenhagen, Denmark; email: zorana@cancer.dk			392499		SJCCA	22052517	English	Stroke	Article		Scopus	2-s2.0-84856490130	1
54	Sally Liu L.-J., Tsai M.-Y., Keidel D., Gemperli A., Ineichen A., Hazenkamp-von Arx M., Bayer-Oglesby L., Rochat T., KÃ¼nzli N., Ackermann-Liebrich U., Straehl P., Schwartz J., Schindler C.	long-term exposure models for traffic related no2 across geographically diverse areas over separate years	2012	Atmospheric Environment	46			460	471	NA	29	10.1016/j.atmosenv.2011.09.021	https://www.scopus.com/inward/record.uri?eid=2-s2.0-82955237539&doi=10.1016%2fj.atmosenv.2011.09.021&partnerID=40&md5=b124e3b295f6723fb61caf744bbfd8bc	Department of Epidemiology and Public Health, Swiss Tropical and Public Health Institute, 4002 Basel, Switzerland; University of Basel, 4003 Basel, Switzerland; Department of Environmental and Occupational Health Sciences, University of Washington, Seattle, WA 98195, United States; Bundesamt fÃ¼r Umwelt (BAFU, Federal Office for the Environment), 3003 Bern, Switzerland; Department of Environmenta…	Sally Liu, L.-J., Department of Epidemiology and Public Health, Swiss Tropical and Public Health Institute, 4002 Basel, Switzerland, University of Basel, 4003 Basel, Switzerland, Department of Environmental and Occupational Health Sciences, University of Washington, Seattle, WA 98195, United States; Tsai, M.-Y., Department of Epidemiology and Public Health, Swiss Tropical and Public Health Instit…	although recent air pollution epidemiologic studies have embraced land-use regression models for estimating outdoor traffic exposure, few have examined the spatio-temporal variability of traffic related pollution over a long term period and the optimal methods to take these factors into account for exposure estimates. we used home outdoor no2 measurements taken from eight geographically diverse a…	Air pollution; Exposure assessment; Geographic information systems (GIS); Land use regression (LUR); Meteorology; NO2	Best model; Central monitoring stations; Cohort studies; Dispersion models; Epidemiologic-study; Exposure assessment; Geographic information; Health effects; Heart disease; Land use regression (LUR); Land-use regression models; Local characteristics; Local dynamics; Long term exposure; Long-term period; Meteorological variables; Optimal methods; Regression model; Spatio-temporal variation; Spatio…	Tsai, M.-Y.; Department of Epidemiology and Public Health, Swiss Tropical and Public Health Institute, Associated Institute of the University of Basel, Socinstrasse 57, P.O. Box, 4002 Basel, China; email: m.tsai@unibas.ch			13522310		AENVE	NA	English	Atmos. Environ.	Article		Scopus	2-s2.0-82955237539	1
56	Goldberg M.S., Gasparrini A., Armstrong B., Valois M.-F.	the short-term influence of temperature on daily mortality in the temperate climate of montreal, canada	2011	Environmental Research	111	6		853	860	NA	69	10.1016/j.envres.2011.05.022	https://www.scopus.com/inward/record.uri?eid=2-s2.0-79960634417&doi=10.1016%2fj.envres.2011.05.022&partnerID=40&md5=a642845822a753a50d823443ab78af01	Department of Medicine, McGill University, Montreal, Canada; Division of Clinical Epidemiology, Department of Medicine, McGill University Health Center-RVH, 687 Pine Avenue West, Montreal, Quebec, H3A 1A1, Canada; Social and Environmental Health Research Department, London School of Hygiene and Tropical Medicine, University of London, London, England, Canada	Goldberg, M.S., Department of Medicine, McGill University, Montreal, Canada, Division of Clinical Epidemiology, Department of Medicine, McGill University Health Center-RVH, 687 Pine Avenue West, Montreal, Quebec, H3A 1A1, Canada; Gasparrini, A., Social and Environmental Health Research Department, London School of Hygiene and Tropical Medicine, University of London, London, England, Canada; Armst…	the purpose of this study was to determine whether short-term changes in ambient temperature were associated with daily mortality among persons who lived in montreal, canada, and who died in the urban area between 1984 and 2007. we made use of newly developed distributed lag non-linear poisson models, constrained to a 30 day lag period, and we adjusted for temporal trends and nitrogen dioxide and…	Air pollution; Distributed lag non-linear models; Mortality; Temperature; Time series study	carbon monoxide; nitrogen dioxide; ozone; sulfur dioxide; atmospheric pollution; cardiovascular disease; health risk; mortality; nitrogen dioxide; ozone; respiratory disease; risk factor; temperate environment; temperature effect; time series; time series analysis; urban area; air pollution; article; Canada; cardiovascular disease; cause of death; climate change; cold; correlation coefficient; di…	Goldberg, M.S.; Division of Clinical Epidemiology, Department of Medicine, McGill University Health Center-RVH, 687 Pine Avenue West, Montreal, Quebec, H3A 1A1, Canada; email: mark.goldberg@mcgill.ca			139351		ENVRA	21684539	English	Environ. Res.	Article		Scopus	2-s2.0-79960634417	1
57	Vencloviene J., Grazuleviciene R., Babarskiene R., Dedele A., Grazulevicius T.	short-term nitrogen dioxide exposure and geomagnetic activity interaction: contribution to emergency hospitalization for acute coronary syndrome	2011	International Journal of Environmental Health Research	21	3		149	160	NA	3	10.1080/09603123.2010.515671	https://www.scopus.com/inward/record.uri?eid=2-s2.0-79957616877&doi=10.1080%2f09603123.2010.515671&partnerID=40&md5=10df815dfa19c135ce0cbc2e922ff1a6	Vytautas Magnus University, Kaunas, Lithuania; Clinic of Kaunas University of Medicine, Kaunas, LT, Lithuania	Vencloviene, J., Vytautas Magnus University, Kaunas, Lithuania; Grazuleviciene, R., Vytautas Magnus University, Kaunas, Lithuania; Babarskiene, R., Clinic of Kaunas University of Medicine, Kaunas, LT, Lithuania; Dedele, A., Vytautas Magnus University, Kaunas, Lithuania; Grazulevicius, T., Vytautas Magnus University, Kaunas, Lithuania	we investigated whether extremely geomagnetic activity may modify the association between short-term nitrogen dioxide (no2) exposure and emergency hospitalization for acute coronary syndrome (acs). a case-crossover study design was used to analyze acs in 6,594 hospitalized patients at the clinic of kaunas, lithuania. we evaluated the associations between no 2, geomagnetic activity and the rate of…	geomagnetic activity; hospital admissions; myocardial infarction; nitrogen dioxide; unstable angina pectoris	nitrogen dioxide; atmospheric pollution; cardiovascular disease; environmental factor; geomagnetic field; hospital sector; meteorology; nitrogen dioxide; seasonal variation; traffic emission; acute coronary syndrome; adult; aged; air pollution; article; emergency; female; heart infarction; hospital admission; hospitalization; human; humidity; magnetism; male; meteorological phenomena; seasonal va…	Vencloviene, J.; Vytautas Magnus University, Kaunas, Lithuania; email: j.vencloviene@gmf.vdu.lt			9603123		IJERE	21506035	English	Int. J. Environ. Health Res.	Article		Scopus	2-s2.0-79957616877	1
58	Ranzi A., Fano V., Erspamer L., Lauriola P., Perucci C.A., Forastiere F.	mortality and morbidity among people living close to incinerators: a cohort study based on dispersion modeling for exposure assessment	2011	Environmental Health: A Global Access Science Source	10	1	22			NA	29	10.1186/1476-069X-10-22	https://www.scopus.com/inward/record.uri?eid=2-s2.0-79953115228&doi=10.1186%2f1476-069X-10-22&partnerID=40&md5=590e75bb6bdfddf90ba010f3af100973	Environmental Health Reference Centre, Regional Agency for Environmental Prevention of Emilia Romagna, Modena, Italy; Department of Epidemiology, Lazio Regional Health Service, Rome, Italy	Ranzi, A., Environmental Health Reference Centre, Regional Agency for Environmental Prevention of Emilia Romagna, Modena, Italy; Fano, V., Department of Epidemiology, Lazio Regional Health Service, Rome, Italy; Erspamer, L., Environmental Health Reference Centre, Regional Agency for Environmental Prevention of Emilia Romagna, Modena, Italy; Lauriola, P., Environmental Health Reference Centre, Reg…	background: several studies have been conducted on the possible health effects for people living close to incinerators and well-conducted reviews are available. nevertheless, several uncertainties limit the overall interpretation of the findings. we evaluated the health effects of emissions from two incinerators in a pilot cohort study. methods. the study area was defined as the 3.5 km radius aro…		heavy metal; nitrogen dioxide; heavy metal; nitrogen dioxide; atmospheric pollution; cancer; cohort analysis; database; health risk; health survey; incineration; longitudinal gradient; morbidity; mortality; nitrogen dioxide; Poisson ratio; pollution exposure; public health; air pollution; article; cancer incidence; cancer registry; computer program; environmental exposure; hospital admission; Ita…	Forastiere, F.; Department of Epidemiology, Lazio Regional Health Service, Rome, Italy; email: forastiere@asplazio.it			1476069X			21435200	English	Environ. Health Global Access Sci. Sour.	Article		Scopus	2-s2.0-79953115228	1
60	Adly A.A.M.	oxidative stress and disease: an updated review	2010	Research Journal of Immunology	3	2		129	145	NA	63	10.3923/rji.2010.129.145	https://www.scopus.com/inward/record.uri?eid=2-s2.0-78951492914&doi=10.3923%2frji.2010.129.145&partnerID=40&md5=d36d777d165bac737772cba84ee49a60	Diabetes Unit, Department of Pediatrics, Ain Shams University, Cairo, Egypt	Adly, A.A.M., Diabetes Unit, Department of Pediatrics, Ain Shams University, Cairo, Egypt	[no abstract available]		advanced glycation end product; catalase; cytochrome P450; endotoxin; exotoxin; Fas antigen; Fas ligand; free radical; glutathione peroxidase; hydrogen peroxide; hydroxyl radical; insulin; nitric oxide; nitrogen dioxide; nitrous acid; ozone; peroxy radical; peroxynitrite; peroxynitrous acid; prostaglandin synthase; protein kinase C; reactive nitrogen species; reactive oxygen metabolite; reduced n…	Adly, A. A. M.; Diabetes Unit, Department of Pediatrics, Ain Shams University, Cairo, Egypt			19947909			NA	English	Res. J Immunol.	Article		Scopus	2-s2.0-78951492914	1
61	[No author name available]	mechanistic and other relevant data	2010	IARC Monographs on the Evaluation of Carcinogenic Risks to Humans	94			266	310	NA	NA		https://www.scopus.com/inward/record.uri?eid=2-s2.0-77958464001&partnerID=40&md5=1a43b470febfaf5951db10e035599a1c			[no abstract available]		6 o methylguanine; ascorbic acid; cell DNA; dibutylnitrosamine; drinking water; n nitrosoproline; nitrate; nitrite; nitrogen dioxide; nitrosamine; nitrosamino acid; nitroso derivative; protein p53; sodium nitrite; unclassified drug; article; bacterial metabolism; bioassay; biotransformation; brain cancer; cancer risk; carcinogenic activity; cardiovascular disease; catalysis; chemical carcinogenes…				10171606		IMCHE	NA	English	IARC Monogr. Eval. Carcinog. Risks Hum.	Article		Scopus	2-s2.0-77958464001	1
62	Theoharatos G., Pantavou K., Mavrakis A., Spanou A., Katavoutas G., Efstathiou P., Mpekas P., Asimakopoulos D.	heat waves observed in 2007 in athens, greece: synoptic conditions, bioclimatological assessment, air quality levels and health effects	2010	Environmental Research	110	2		152	161	NA	50	10.1016/j.envres.2009.12.002	https://www.scopus.com/inward/record.uri?eid=2-s2.0-75349108795&doi=10.1016%2fj.envres.2009.12.002&partnerID=40&md5=48bbd0cfd31ebd36b8fe6f7df2bb8e9e	Department of Environmental Physics and Meteorology, Faculty of Physics, University of Athens, University Campus - Zografou, Bldg. Physics 5, 157 84 Athens, Greece; National Health Operations Center, Hellenic Ministry of Health and Social Solidarity, Athens, Greece	Theoharatos, G., Department of Environmental Physics and Meteorology, Faculty of Physics, University of Athens, University Campus - Zografou, Bldg. Physics 5, 157 84 Athens, Greece; Pantavou, K., Department of Environmental Physics and Meteorology, Faculty of Physics, University of Athens, University Campus - Zografou, Bldg. Physics 5, 157 84 Athens, Greece; Mavrakis, A., Department of Environmen…	heat waves are considered to be increasing in frequency and intensity whereas they comprise a significant weather-related cause of deaths in several countries. two heat waves occurred in greece in summer 2007. these severe heat waves are assessed by analyzing the prevailing synoptic conditions, evaluating human thermal discomfort, through the heat load index (hl), as well as investigating its int…	Air quality; AQSI; Heat load; Heat wave; Heatstroke	nitrogen dioxide; ozone; sulfur dioxide; air quality; bioclimatology; cause of death; correlation; health risk; heat flow; heat flux; heat island; heat shock; risk factor; stroke; synoptic meteorology; temperature effect; air pollution; air quality; article; climate; concentration (parameters); environmental monitoring; environmental temperature; female; Greece; heat exhaustion; heat stroke; high…	Pantavou, K.; Department of Environmental Physics and Meteorology, Faculty of Physics, University of Athens, University Campus - Zografou, Bldg. Physics 5, 157 84 Athens, Greece; email: kpantav@phys.uoa.gr			139351		ENVRA	20060520	English	Environ. Res.	Article		Scopus	2-s2.0-75349108795	1
63	Mentzakis E., Delfino D.	effects of air pollution and meteorological parameters on human health in the city of athens, greece	2010	International Journal of Environment and Pollution	40	1¤ë3¤é		210	225	NA	5	10.1504/IJEP.2010.030894	https://www.scopus.com/inward/record.uri?eid=2-s2.0-74549215622&doi=10.1504%2fIJEP.2010.030894&partnerID=40&md5=4a035e60d8211757ab7500c9b8a3db8f	Health Economics Research Unit, University of Aberdeen, AB25 2ZD, United Kingdom; Environment Department, University of York, YO10 5DD, England, United Kingdom	Mentzakis, E., Health Economics Research Unit, University of Aberdeen, AB25 2ZD, United Kingdom; Delfino, D., Environment Department, University of York, YO10 5DD, England, United Kingdom	the impact of air pollution (co, no, no2, so2, o 3) and meteorological parameters (air temperature, humidity and atmospheric pressure) on three indicators of human morbidity (circulatory, respiratory and skin diseases) is quantified, while the sensitivity of the results to different model specifications is tested. findings indicate that higher so2 and co levels significantly increase circulatory …	Air pollution; Air temperature; Circulatory diseases; Gam; Generalised additive models; Respiratory diseases; Skin diseases	Additive models; Air temperature; Respiratory disease; Respiratory diseases; Skin disease; Atmospheric humidity; Atmospheric pressure; Atmospheric temperature; Climate change; Dermatology; Pollution; Air quality; carbon monoxide; nitric oxide; nitrogen dioxide; ozone; sulfur dioxide; air temperature; atmospheric pollution; atmospheric pressure; climate change; health risk; morbidity; relative hum…	Mentzakis, E.; Health Economics Research Unit, University of Aberdeen, AB25 2ZD, United Kingdom; email: e.mentzakis@abdn.ac.uk			9574352		IJVLE	NA	English	Int. J. Environ. Pollut.	Article		Scopus	2-s2.0-74549215622	1
64	Panasevich S., Leander K., Rosenlund M., Ljungman P., Bellander T., De Faire U., Pershagen G., Nyberg F.	associations of long- and short-term air pollution exposure with markers of inflammation and coagulation in a population sample	2009	Occupational and Environmental Medicine	66	11		747	753	NA	57	10.1136/oem.2008.043471	https://www.scopus.com/inward/record.uri?eid=2-s2.0-71049154565&doi=10.1136%2foem.2008.043471&partnerID=40&md5=39a513bc43e87da8e8e4a3afee3e91b5	Unit of Environmental Epidemiology, Institute of Environmental Medicine, Karolinska Institutet, Nobels vÃ¤g 13, Box 210, SE-171 77 Stockholm, Sweden; Department of Cardiology, South Hospital, Stockholm, Sweden; Department of Cardiology, Karolinska Hospital, Stockholm, Sweden; Department of Community Medicine, Karolinska Hospital, Stockholm, Sweden; AstraZeneca R and D MÃ¶lndal, MÃ¶lndal, Sweden	Panasevich, S., Unit of Environmental Epidemiology, Institute of Environmental Medicine, Karolinska Institutet, Nobels vÃ¤g 13, Box 210, SE-171 77 Stockholm, Sweden; Leander, K., Unit of Environmental Epidemiology, Institute of Environmental Medicine, Karolinska Institutet, Nobels vÃ¤g 13, Box 210, SE-171 77 Stockholm, Sweden; Rosenlund, M., Unit of Environmental Epidemiology, Institute of Enviro…	background: exposure to elevated levels of ambient air pollutants can lead to adverse cardiovascular effects. potential mechanisms include systemic inflammation and perturbation of the coagulation balance. objectives: to investigate long- and short-term effects of air pollution exposure on serum levels of inflammatory (il-6, tnf-î± and crp) and coagulation (fibrinogen and pai-1) markers relevant …		C reactive protein; fibrinogen; interleukin 6; nitrogen dioxide; plasminogen activator inhibitor 1; sulfur dioxide; tumor necrosis factor alpha; adult; aged; air pollution; article; blood sampling; controlled study; exhaust gas; female; human; hypertension; inflammation; laboratory test; major clinical study; male; priority journal; protein blood level; residential area; smoking; vascular disease…	Panasevich, S.; Unit of Environmental Epidemiology, Institute of Environmental Medicine, Karolinska Institutet, Nobels vÃ¤g 13, Box 210, SE-171 77 Stockholm, Sweden; email: Sviatlana.Panasevich@ki.se			13510711		OEMEE	19687019	English	Occup. Environ. Med.	Article		Scopus	2-s2.0-71049154565	1
65	Ljungman P., Bellander T., Schneider A., Breitner S., Forastiera F., Hampel R., Illig T., Jacquemin B., Katsouyanni K., von Klot S., Koenig W., Lanki T., Nyberg F., Pekkanen J., Pistelli R., Pitsavos C., Rosenqvist M., Sunyer J., Peters A.	modification of the interleukin-6 response to air pollution by interleukin-6 and fibrinogen polymorphisms	2009	Environmental Health Perspectives	117	9		1373	1379	NA	24	10.1289/ehp.0800370	https://www.scopus.com/inward/record.uri?eid=2-s2.0-69949085873&doi=10.1289%2fehp.0800370&partnerID=40&md5=a0ad288a8cef66a53ce166afa5fc96b3	Department of Cardiology, Karolinska Institute, Stockholm South Hospital, Stockholm, Sweden; Institute of Environmental Medicine, Karolinska Institutet, Norrbacka plan 3, SE-171 76 Stockholm, Sweden; Helmholtz Zentrum MÃ¼nchen, German Research Center for Environmental Health, Institute of Epidemiology, Munich, Germany; Department of Epidemiology, Local Health Authority, RME, Rome, Italy; Centre f…	Ljungman, P., Department of Cardiology, Karolinska Institute, Stockholm South Hospital, Stockholm, Sweden, Institute of Environmental Medicine, Karolinska Institutet, Norrbacka plan 3, SE-171 76 Stockholm, Sweden; Bellander, T., Institute of Environmental Medicine, Karolinska Institutet, Norrbacka plan 3, SE-171 76 Stockholm, Sweden; Schneider, A., Helmholtz Zentrum MÃ¼nchen, German Research Cent…	background: evidence suggests that cardiovascular effects of air pollution are mediated by inflammation and that air pollution can induce genetic expression of the interleukin-6 gene (il6). objectives: we investigated whether il6 and fibrinogen gene variants can affect plasma il-6 responses to air pollution in patients with cardiovascular disease. methods: we repeatedly determined plasma il-6 in …	Air pollution; Fibrinogen; Gene-environment interaction; Interleukin-6; Myocardial infarction survivors; Polymorphisms	carbon monoxide; fibrinogen; interleukin 6; nitrogen dioxide; adult; aged; air pollutant; air pollution; alpha chain; article; beta chain; cardiovascular disease; environmental exposure; environmental factor; Europe; female; gene interaction; genotype; heart infarction; homozygote; human; major clinical study; male; methodology; priority journal; protein blood level; single nucleotide polymorphis…	Ljungman, P.; Unit of Environmental Health, Institute of Environmental Medicine, Karolinska Institutet, Norrbacka plan 3, SE-171 76 Stockholm, Sweden; email: petter.ljungman@ki.se			916765			19750100	English	Environ. Health Perspect.	Article		Scopus	2-s2.0-69949085873	1
66	Jerrett M., Finkelstein M.M., Brook J.R., Arain M.A., Kanaroglou P., Stieb D.M., Gilbert N.L., Verma D., Finkelstein N., Chapman K.R., Sears M.R.	a cohort study of traffic-related air pollution and mortality in toronto, ontario, canada	2009	Environmental Health Perspectives	117	5		772	777	NA	126	10.1289/ehp.11533	https://www.scopus.com/inward/record.uri?eid=2-s2.0-66349089520&doi=10.1289%2fehp.11533&partnerID=40&md5=05d3fc605388889752f0dbeb2f7931ec	Division of Environmental Health Sciences, School of Public Health, University of California, Berkeley, 50 University Hall, Berkeley, CA 94720-7360, United States; Department of Family and Community Medicine, Mount Sinai Hospital, University of Toronto, Toronto, ON, Canada; Meteorological Services, Department of Environment Canada, Toronto, ON, Canada; School of Geography and Earth Science, McMas…	Jerrett, M., Division of Environmental Health Sciences, School of Public Health, University of California, Berkeley, 50 University Hall, Berkeley, CA 94720-7360, United States; Finkelstein, M.M., Department of Family and Community Medicine, Mount Sinai Hospital, University of Toronto, Toronto, ON, Canada; Brook, J.R., Meteorological Services, Department of Environment Canada, Toronto, ON, Canada;…	background: chronic exposure to traffic-related air pollution (trap) may contribute to premature mortality, but few studies to date have addressed this topic. objectives: in this study we assessed the association between trap and mortality in toronto, ontario, canada. methods: we collected nitrogen dioxide samples over two seasons using duplicate two-sided ogawa passive diffusion samplers at 143 …	Air pollution; GIS; Mortality; Nitrogen dioxide; Toronton; Traffic air pollution	nitrogen dioxide; adult; aged; air sampling; article; body mass; Canada; cardiovascular disease; chronic obstructive lung disease; cohort analysis; cor pulmonale; diabetes mellitus; disease association; environmental exposure; exhaust gas; female; forced expiratory volume; human; lung cancer; lung function; major clinical study; male; mortality; ozone layer; priority journal; respiratory tract di…	Jerrett, M.; University of California, Berkeley, School of Public Health, Division of Environmental Health Sciences, 50 University Hall, Berkeley, CA 94720-7360, United States; email: jerrett@berkeley.edu			916765			19479020	English	Environ. Health Perspect.	Article		Scopus	2-s2.0-66349089520	4
67	Felber Dietrich D., Gemperli A., Gaspoz J.-M., Schindler C., Liu L.-J.S., Gold D.R., Schwartz J., Rochat T., BarthÃ©lÃ©my J.-C., Pons M., Roche F., Probst Hensch N.M., Bridevaux P.-O., Gerbase M.W., Neu U., Ackermann-Liebrich U., Leuenberger P.	differences in heart rate variability associated with long-term exposure to no2	2008	Environmental Health Perspectives	116	10		1357	1361	NA	23	10.1289/ehp.11377	https://www.scopus.com/inward/record.uri?eid=2-s2.0-55949115427&doi=10.1289%2fehp.11377&partnerID=40&md5=941a9f711b96b17236b326ca6d3d32f5	Institute of Social and Preventive Medicine, University of Basel, Steinengraben 49, 4051 Basel, Switzerland; Department of Community Medicine and Primary Care, University Hospitals, Geneva, Switzerland; Department of Environmental and Occupational Health Sciences, University of Washington, Seattle, WA, United States; Harvard Medical School, Brigham and Women's Hospital, Boston, MA, United States;…	Felber Dietrich, D., Institute of Social and Preventive Medicine, University of Basel, Steinengraben 49, 4051 Basel, Switzerland; Gemperli, A., Institute of Social and Preventive Medicine, University of Basel, Steinengraben 49, 4051 Basel, Switzerland; Gaspoz, J.-M., Department of Community Medicine and Primary Care, University Hospitals, Geneva, Switzerland; Schindler, C., Institute of Social an…	background: heart rate variability (hrv), a measure of cardiac autonomic tone, has been associated with cardiovascular morbidity and mortality. short-term studies have shown that subjects exposed to higher traffic-associated air pollutant levels have lower hrv. objective: our objective was to investigate the effect of long-term exposure to nitrogen dioxide on hrv in the swiss cohort study on air …	Air pollution; Autonomic nervous system; Cardiovascular diseases; Cohort study; Heart rate variability; Long-term exposure; Nitrogen dioxide; Sex	adrenergic receptor stimulating agent; beta adrenergic receptor blocking agent; calcium channel blocking agent; dipeptidyl carboxypeptidase inhibitor; diuretic agent; nitrogen dioxide; nitrogen dioxide; adult; aged; air pollution; article; autonomic dysfunction; blood pressure measurement; cardiovascular disease; cardiovascular risk; cardiovascular symptom; circadian rhythm; cohort analysis; cont…	Felber Dietrich, D.; Institute of Social and Preventive Medicine, University of Basel, Steinengraben 49, 4051 Basel, Switzerland; email: denise.felber@unibas.ch			916765			18941578	English	Environ. Health Perspect.	Article		Scopus	2-s2.0-55949115427	1
68	Chaloulakou A., Mavroidis I., Gavriil I.	compliance with the annual no2 air quality standard in athens. required nox levels and expected health implications	2008	Atmospheric Environment	42	3		454	465	NA	48	10.1016/j.atmosenv.2007.09.067	https://www.scopus.com/inward/record.uri?eid=2-s2.0-38049029136&doi=10.1016%2fj.atmosenv.2007.09.067&partnerID=40&md5=3af689d82f4364307396b4a3fd66eed7	Chemical Engineering Department, National Technical University of Athens, 9 Heroon Polytechniou Street, 15773 Zografou, Athens, Greece; Hellenic Open University, Patras, Greece	Chaloulakou, A., Chemical Engineering Department, National Technical University of Athens, 9 Heroon Polytechniou Street, 15773 Zografou, Athens, Greece; Mavroidis, I., Hellenic Open University, Patras, Greece; Gavriil, I., Chemical Engineering Department, National Technical University of Athens, 9 Heroon Polytechniou Street, 15773 Zografou, Athens, Greece	recent risk assessment studies have shown that high outdoor no2 levels observed in residential areas contribute to increased respiratory and cardiovascular diseases and mortality. detailed information on present no2 levels as well as predictions of no2 concentrations corresponding to reduced nox levels in urban areas are very useful to decision and policy makers in order to protect the public hea…	Air quality standard; Annual NO2 concentrations; Dose-response; Health effects; NO:NO2 ratio; NOx reduction; Oxidant; Urban air pollution	Air quality; Gas emissions; Health risks; Pulmonary diseases; Risk assessment; Air quality standards; Dose-response; Health effects; Public health; Urban air pollution; Nitrogen oxides; nitrogen dioxide; nitrogen oxide; air quality; atmospheric pollution; concentration (composition); dose-response relationship; mortality; nitrogen dioxide; public health; residential location; respiratory disease;…	Mavroidis, I.; Hellenic Open University, Patras, Greece; email: imavr@tee.gr			13522310		AENVE	NA	English	Atmos. Environ.	Article		Scopus	2-s2.0-38049029136	1
69	Oudin A., BjÃ¶rk J., StrÃ¶mberg U.	efficiency of two-phase methods with focus on a planned population-based case-control study on air pollution and stroke	2007	Environmental Health: A Global Access Science Source	6		34			NA	NA	10.1186/1476-069X-6-34	https://www.scopus.com/inward/record.uri?eid=2-s2.0-37849004595&doi=10.1186%2f1476-069X-6-34&partnerID=40&md5=3c2cf232a9a962d84853a35dad79aae9	Department of Occupational and Environmental Medicine, Lund University Hospital, Lund, Sweden; Competence Centre for Clinical Research, Lund University Hospital, Lund, Sweden	Oudin, A., Department of Occupational and Environmental Medicine, Lund University Hospital, Lund, Sweden; BjÃ¶rk, J., Competence Centre for Clinical Research, Lund University Hospital, Lund, Sweden; StrÃ¶mberg, U., Department of Occupational and Environmental Medicine, Lund University Hospital, Lund, Sweden	background. we plan to conduct a case-control study to investigate whether exposure to nitrogen dioxide (no2) increases the risk of stroke. in case-control studies, selective participation can lead to bias and loss of efficiency. a two-phase design can reduce bias and improve efficiency by combining information on the non-participating subjects with information from the participating subjects. in…		nitrogen dioxide; nitrogen dioxide; air pollution; algorithm; analytical error; article; cardiovascular risk; controlled study; disease activity; environmental exposure; expectation; geographic pathology; human; methodology; population based case control study; residential home; risk; simulation; stroke; air pollutant; biological model; case control study; computer simulation; methodology; pilot …	Oudin, A.; Department of Occupational and Environmental Medicine, Lund University Hospital, Lund, Sweden; email: anna.oudin@med.lu.se			1476069X			17988388	English	Environ. Health Global Access Sci. Sour.	Article		Scopus	2-s2.0-37849004595	1
70	Henrotin J.B., Besancenot J.P., Bejot Y., Giroud M.	short-term effects of ozone air pollution on ischaemic stroke occurrence: a case-crossover analysis from a 10-year population-based study in dijon, france	2007	Occupational and Environmental Medicine	64	7		439	445	NA	84	10.1136/oem.2006.029306	https://www.scopus.com/inward/record.uri?eid=2-s2.0-34347393167&doi=10.1136%2foem.2006.029306&partnerID=40&md5=983d2db541ab42f951e70e30e52c53e8	Service de Neurologie, Centre Hospitalo-universitaire, 3 rue du Faubourg Raines, 21000 Dijon, France; Stroke Register of Dijon, Neurology Department, University Hospital of Dijon, Dijon, France; Laboratory of Climate and Health, Faculty of Medicine, University of Burgundy, Dijon, France	Henrotin, J.B., Stroke Register of Dijon, Neurology Department, University Hospital of Dijon, Dijon, France; Besancenot, J.P., Laboratory of Climate and Health, Faculty of Medicine, University of Burgundy, Dijon, France; Bejot, Y., Stroke Register of Dijon, Neurology Department, University Hospital of Dijon, Dijon, France; Giroud, M., Service de Neurologie, Centre Hospitalo-universitaire, 3 rue d…	objective: to evaluate the association between air pollutants and the occurrence of acute stroke from 10-year population-based study. methods: the daily stroke count was obtained from dijon stroke register between march 1994 and december 2004. the register recorded all first-ever strokes among residents of dijon (150 000 inhabitants) in france, using standard diagnostic criteria. pollutant concen…		cadmium; carbon monoxide; nitrogen dioxide; ozone; sulfur dioxide; acute disease; adult; aged; air pollution; article; bleeding disorder; cardiovascular risk; cerebrovascular accident; controlled study; disease association; female; France; human; incidence; infarction; major clinical study; male; men's health; meteorology; pollution monitoring; population research; priority journal; transient isc…	Giroud, M.; Service de Neurologie, Centre Hospitalo-universitaire, 3 rue du Faubourg Raines, 21000 Dijon, France; email: maurice.giroud@chu-dijon.fr			13510711		OEMEE	17409181	English	Occup. Environ. Med.	Article		Scopus	2-s2.0-34347393167	1
71	Ryan A., Tobias J.D.	a 5-year survey of nitric oxide use in a pediatric intensive care unit	2007	American Journal of Therapeutics	14	3		253	258	NA	4	10.1097/01.mjt.0000183567.13876.d7	https://www.scopus.com/inward/record.uri?eid=2-s2.0-34248998416&doi=10.1097%2f01.mjt.0000183567.13876.d7&partnerID=40&md5=3f6e16061d942a0ef30726e12c2d8292	University of Missouri School of Medicine, Columbia, MO, United States; Departments of Anesthesiology and Pediatrics, University of Missouri, Columbia, MO, United States; Division of Pediatric Anesthesiology, Department of Anesthesiology, University of Missouri, 3W40H One Hospital Drive, Columbia, MO 65212, United States	Ryan, A., University of Missouri School of Medicine, Columbia, MO, United States; Tobias, J.D., Departments of Anesthesiology and Pediatrics, University of Missouri, Columbia, MO, United States, Division of Pediatric Anesthesiology, Department of Anesthesiology, University of Missouri, 3W40H One Hospital Drive, Columbia, MO 65212, United States	the authors retrospectively reviewed their experience with nitric oxide (no) in a pediatric icu. given its cost ($3000/d), ongoing evaluations are required to ensure its effective use and avoid inappropriate applications. no use included 4 categories: (1) hypoxemic respiratory failure, (2) pulmonary hypertension following surgery for congenital heart disease (chd), (3) intraoperatively for surgic…	Nitric oxide; One-lung ventilation; Pulmonary hypertension; Respiratory failure	methemoglobin; nitric oxide; nitrogen dioxide; adolescent; article; cardiopulmonary bypass; clinical article; congenital heart disease; drug cost; extracorporeal oxygenation; heart surgery; human; hypoxemia; infant; inspiratory capacity; intensive care; lung artery pressure; lung ventilation; mortality; newborn; oxygen tension; oxygenation; pediatrics; preschool child; priority journal; pulmonary…	Tobias, J.D.; Division of Pediatric Anesthesiology, Department of Anesthesiology, University of Missouri, 3W40H One Hospital Drive, Columbia, MO 65212, United States; email: Tobiasj@health.missouri.edu			10752765		AJTHF	17515699	English	Am. J. Ther.	Article		Scopus	2-s2.0-34248998416	1
73	Qian Z., He Q., Lin H.-M., Kong L., Liao D., Yang N., Bentley C.M., Xu S.	short-term effects of gaseous pollutants on cause-specific mortality in wuhan, china	2007	Journal of the Air and Waste Management Association	57	7		785	793	NA	33	10.3155/1047-3289.57.7.785	https://www.scopus.com/inward/record.uri?eid=2-s2.0-34547120206&doi=10.3155%2f1047-3289.57.7.785&partnerID=40&md5=c335dbb32ffea39833f52bab0c80bcf1	Pennsylvania State College of Medicine, Hershey, PA, United States; Wuhan Academy of Environmental Science, Wuhan, China; Wuhan Centres for Disease Prevention and Control, Wuhan, China; Wuhan Environmental Monitoring Center, Wuhan, China; Health Evaluation Sciences, A210, 600 Centerview Drive, Hershey, PA 17033-0855, United States	Qian, Z., Pennsylvania State College of Medicine, Hershey, PA, United States, Health Evaluation Sciences, A210, 600 Centerview Drive, Hershey, PA 17033-0855, United States; He, Q., Wuhan Academy of Environmental Science, Wuhan, China; Lin, H.-M., Pennsylvania State College of Medicine, Hershey, PA, United States; Kong, L., Wuhan Academy of Environmental Science, Wuhan, China; Liao, D., Pennsylvan…	in asia, limited studies have been published on the association between daily mortality and gaseous pollutants of nitrogen dioxide (no2), ozone (o3), and sulfur dioxide (so2). our previous studies in wuhan, china, demonstrated long-term air pollution effects. however, no study has been conducted to determine mortality effects of air pollution in this region. this study was to determine the acute …		Health hazards; Mathematical models; Nitrogen compounds; Ozone; Pollution detection; Sulfur dioxide; Gaseous pollutants; Mortality; Nitrogen dioxide; Short term effects; Air pollution; nitrogen dioxide; ozone; sulfur dioxide; air pollution; article; cardiovascular disease; China; city; concentration (parameters); confidence interval; data analysis; environmental protection; gas analysis; human; m…	Qian, Z.; Health Evaluation Sciences, A210, 600 Centerview Drive, Hershey, PA 17033-0855, United States; email: zqian@psu.edu		Taylor and Francis Inc.	10962247		JIJME	NA	English	J. Air Waste Manage. Assoc.	Article		Scopus	2-s2.0-34547120206	1
74	Lanki T., Pekkanen J., Aalto P., Elosua R., Berglind N., D'Ippoliti D., Kulmala M., Nyberg F., Peters A., Picciotto S., Salomaa V., Sunyer J., Tiittanen P., Von Klot S., Forastiere F.	associations of traffic related air pollutants with hospitalisation for first acute myocardial infarction: the heapss study	2006	Occupational and Environmental Medicine	63	12		844	851	NA	99	10.1136/oem.2005.023911	https://www.scopus.com/inward/record.uri?eid=2-s2.0-33845665033&doi=10.1136%2foem.2005.023911&partnerID=40&md5=359f66cda8ed82a6df222551915c8f8f	Environmental Epidemiology Unit, KTL-National Public Health Institute, PO Box 95, FIN-70701 Kuopio, Finland; Environmental Epidemiology Unit, National Public Health Institute (KTL), Kuopio, Finland; School of Public Health and Clinical Nutrition, University of Kuopio, Finland; Department of Physical Sciences, University of Helsinki, Finland; IMIM-Municipal Institute for Medical Research, Barcelon…	Lanki, T., Environmental Epidemiology Unit, KTL-National Public Health Institute, PO Box 95, FIN-70701 Kuopio, Finland, Environmental Epidemiology Unit, National Public Health Institute (KTL), Kuopio, Finland; Pekkanen, J., Environmental Epidemiology Unit, National Public Health Institute (KTL), Kuopio, Finland, School of Public Health and Clinical Nutrition, University of Kuopio, Finland; Aalto,…	background: acute myocardial infarction (ami) is the leading cause of death attributed to cardiovascular diseases. an association between traffic related air pollution and ami has been suggested, but the evidence is still limited. objectives: to evaluate in a multicentre study association between hospitalisation for first ami and daily levels of traffic related air pollution. methods: the authors…		carbon monoxide; nitrogen dioxide; acute heart infarction; adult; aged; article; controlled study; European Union; exhaust gas; fatality; health center; hospital discharge; hospitalization; human; human experiment; information processing; priority journal; statistical analysis; Adult; Age Factors; Aged; Air Pollutants; Environmental Monitoring; Europe; Hospitalization; Humans; Middle Aged; Myocar…	Lanki, T.; Environmental Epidemiology Unit, KTL-National Public Health Institute, PO Box 95, FIN-70701 Kuopio, Finland; email: timo.lanki@ktl.fi			13510711		OEMEE	16912091	English	Occup. Environ. Med.	Article		Scopus	2-s2.0-33845665033	1
76	Jalaludin B., Morgan G., Lincoln D., Sheppeard V., Simpson R., Corbett S.	associations between ambient air pollution and daily emergency department attendances for cardiovascular disease in the elderly (65 + years), sydney, australia	2006	Journal of Exposure Science and Environmental Epidemiology	16	3		225	237	NA	38	10.1038/sj.jea.7500451	https://www.scopus.com/inward/record.uri?eid=2-s2.0-33646672647&doi=10.1038%2fsj.jea.7500451&partnerID=40&md5=8f165b16ee41d91306321842d1b91327	Centre for Research, Evidence Management and Surveillance, South Western Sydney Area Health Service, Liverpool Hospital, Liverpool, NSW, Australia; School of Public Health and Community Medicine, University of New South Wales, Sydney, NSW, Australia; Northern Rivers University, Department of Rural Health, University of Sydney, Lismore, NSW, Australia; Centre for Epidemiology and Research, New Sou…	Jalaludin, B., Centre for Research, Evidence Management and Surveillance, South Western Sydney Area Health Service, Liverpool Hospital, Liverpool, NSW, Australia, School of Public Health and Community Medicine, University of New South Wales, Sydney, NSW, Australia, Centre for Research, Evidence Management and Surveillance, South Western Sydney Area Health Service, Liverpool Hospital, Locked Bag 7…	there are no reported studies on the effects of ambient air pollution on emergency department (ed) attendances in sydney, australia. this study aimed to determine associations between ambient air pollutants and ed attendances for cardiovascular disease (cvd) in those aged 65 + years. we constructed daily time series of hospital ed attendances, air pollutants and meteorological factors for the syd…	Air pollution; Cardiovascular disease; Elderly; Emergency department attendances; Generalised linear models; Time series	carbon monoxide; nitrogen dioxide; sulfur dioxide; aged; air pollutant; air pollution; ambient air; article; Australia; cardiovascular disease; emergency ward; heart disease; human; ischemic heart disease; major clinical study; meteorology; seasonal variation; statistical model; stroke; weather; Aged; Air Pollution; Cardiovascular Diseases; Emergency Service, Hospital; Humans; New South Wales	Jalaludin, B.; Centre for Research, Evidence Management and Surveillance, South Western Sydney Area Health Service, Liverpool Hospital, Locked Bag 7017, Liverpool BC, NSW 1871, Australia; email: b.jalaludin@unsw.edu.au			15590631			16118657	English	J. Expos. Sci. Environ. Epidemiol.	Article		Scopus	2-s2.0-33646672647	1
77	Ballester F., RodrÃ­guez P., IÃ±Ã­guez C., Saez M., Daponte A., GalÃ¡n I., Taracido M., Arribas F., Bellido J., Cirarda F.B., CaÃ±ada A., GuillÃ©n J.J., GuillÃ©n-Grima F., LÃ³pez E., PÃ©rez-Hoyos S., Lertxundi A., Toro S.	air pollution and cardiovascular admissions association in spain: results within the emecas project	2006	Journal of Epidemiology and Community Health	60	4		328	336	NA	66	10.1136/jech.2005.037978	https://www.scopus.com/inward/record.uri?eid=2-s2.0-33645235495&doi=10.1136%2fjech.2005.037978&partnerID=40&md5=a06407a2d0630d9016fa6b9dc5e22b00	Epidemiology and Statistics Unit, Escola Valenciana d'Estudis en Salut-EVES (Valencian School of Health Studies), c/Joan de Garay 21, 46017 Valencia, Spain; Unit of Epidemiology and Statistics, Valencian School of Health Studies (EVES), Valencia, Spain; Grup de Recerca en EstadÃ­stica, Economia Aplicada i Salut (GRECS), Universitat de Girona, Spain; Escuela Andaluza de Salud PÃºblica, Spain; DG S…	Ballester, F., Epidemiology and Statistics Unit, Escola Valenciana d'Estudis en Salut-EVES (Valencian School of Health Studies), c/Joan de Garay 21, 46017 Valencia, Spain, Unit of Epidemiology and Statistics, Valencian School of Health Studies (EVES), Valencia, Spain; RodrÃ­guez, P., Unit of Epidemiology and Statistics, Valencian School of Health Studies (EVES), Valencia, Spain; IÃ±Ã­guez, C., Un…	objective: to evaluate the short term effect of air pollution on cardiovascular admissions in 14 spanish cities methods: the period under study was from 1995 to 1999. daily emergency admissions for all cardiovascular diseases (cvd) and heart diseases (hd) were obtained from hospital records, and the corresponding daily levels of particulates, so2, no2, co, and ozone were recorded. the magnitude o…		nitrogen dioxide; ozone; sulfur dioxide; air quality; cardiovascular disease; epidemiology; pollution exposure; urban pollution; air pollutant; air pollution; article; cardiovascular disease; controlled study; heart disease; hospital admission; human; medical record; Spain; statistical analysis; statistical model; Aged; Air Pollutants; Carbon Monoxide; Cardiovascular Diseases; Female; Hospitaliza…	Ballester, F.; Epidemiology and Statistics Unit, Escola Valenciana d'Estudis en Salut-EVES (Valencian School of Health Studies), c/Joan de Garay 21, 46017 Valencia, Spain; email: ballester_fer@gva.es			0143005X		JECHD	16537350	English	J. Epidemiol. Community Health	Article		Scopus	2-s2.0-33645235495	1
79	Simpson R., Williams G., Petroeschevsky A., Best T., Morgan G., Denison L., Hinwood A., Neville G.	the short-term effects of air pollution on hospital admissions in four australian cities	2005	Australian and New Zealand Journal of Public Health	29	3		213	221	NA	30		https://www.scopus.com/inward/record.uri?eid=2-s2.0-20444501759&partnerID=40&md5=e1bd617307ce7717c86860f7d3fdfbb5	Faculty of Science, Health and Education, University of the Sunshine Coast, Maroochydore DC, QLD 4558, Australia; School of Population Health, University of Queensland, Brisbane, QLD, Australia; Northern Rivers University, Department of Rural Health, University of Sydney, Sydney, NSW, Australia; Environmental Protection Authority, Southbank, Vic., Australia; Centre for Ecosystem Management, Edith…	Simpson, R., Faculty of Science, Health and Education, University of the Sunshine Coast, Maroochydore DC, QLD 4558, Australia; Williams, G., School of Population Health, University of Queensland, Brisbane, QLD, Australia; Petroeschevsky, A., Faculty of Science, Health and Education, University of the Sunshine Coast, Maroochydore DC, QLD 4558, Australia; Best, T., Faculty of Science, Health and Ed…	background: this paper examines the short-term health effects of air pollution on daily hospital admissions in australian cities (those considered comprise more than 50% of the australian population) for the period 1996-99. methods: the study used a similar protocol to overseas studies and derived single city and pooled estimates using different statistical approaches to assess the accuracy of th…		nitrogen dioxide; ozone; accuracy; adolescent; aged; aging; air pollution; article; asthma; Australia; breathing rate; bronchitis; cardiovascular disease; chronic obstructive lung disease; controlled study; environmental exposure; geography; health hazard; hospital admission; human; major clinical study; nephelometry; particle size; pneumonia; respiratory tract disease; statistical analysis; Adol…	Simpson, R.; Faculty of Science, Health and Education, University of the Sunshine Coast, Maroochydore DC, QLD 4558, Australia; email: rsimpson@usc.edu.au			13260200		AZPHF	15991768	English	Aust. New Zealand J. Public Health	Article		Scopus	2-s2.0-20444501759	1
80	Krewski D., Burnett R.T., Goldberg M., Hoover K., Siemiatycki J., Abrahamowicz M., White W.	reanalysis of the harvard six cities study, part i: validation and replication	2005	Inhalation Toxicology	17	7¤ë8¤é		335	342	NA	28	10.1080/08958370590929402	https://www.scopus.com/inward/record.uri?eid=2-s2.0-21344471667&doi=10.1080%2f08958370590929402&partnerID=40&md5=396fcc4bdc6362956f537c5f98b03e07	University of Ottawa, Ottawa, Ont., Canada; Health Canada, Ottawa, Ont., Canada; McGill University, Montreal, Que., Canada; Hoover Consultants, West Chester, PA, United States; University of California, Davis, CA, United States; McLaughlin Centre for Population Health Risk Assessment, Institute for Population Health, University of Ottawa, One Stewart Street, Ottawa, Ont. K1N 6N5, Canada	Krewski, D., University of Ottawa, Ottawa, Ont., Canada, McLaughlin Centre for Population Health Risk Assessment, Institute for Population Health, University of Ottawa, One Stewart Street, Ottawa, Ont. K1N 6N5, Canada; Burnett, R.T., Health Canada, Ottawa, Ont., Canada; Goldberg, M., McGill University, Montreal, Que., Canada; Hoover, K., Hoover Consultants, West Chester, PA, United States; Siemia…	because the results of the harvard six cities study played a critical role in the establishment of the current u.s. ambient air quality objective for fine particles (pm2.5), the u.s. environmental protection agency, industry, and nongovernmental organizations called for an independent reanalysis of this study to validate the original findings reported by dockery and colleagues in the new england …		nitrogen dioxide; ozone; sulfate; sulfur dioxide; adult; air pollution; air quality; article; cardiovascular disease; cause of death; city; computer program; dust exposure; female; follow up; fume; human; lung cancer; lung disease; male; normal human; occupational exposure; particle size; priority journal; smoking; statistical analysis; United States; validation process; Air Pollutants; Cardiovas…	Krewski, D.; McLaughlin Centre for Population Health Risk Assessment, Institute for Population Health, University of Ottawa, One Stewart Street, Ottawa, Ont. K1N 6N5, Canada; email: dkrewski@uottawa.ca			8958378		INHTE	16020032	English	Inhal. Toxicol.	Article		Scopus	2-s2.0-21344471667	1
81	Krewski D., Burnett R.T., Goldberg M., Hoover K., Siemiatycki J., Abrahamowicz M., Villeneuve P.J., White W.	reanalysis of the harvard six cities study, part ii: sensitivity analysis	2005	Inhalation Toxicology	17	7¤ë8¤é		343	353	NA	38	10.1080/08958370590929439	https://www.scopus.com/inward/record.uri?eid=2-s2.0-21344457698&doi=10.1080%2f08958370590929439&partnerID=40&md5=4792ccdbe2390821be78a2c2559a19de	University of Ottawa, Ottawa, Ont., Canada; Health Canada, Ottawa, Ont., Canada; McGill University, Montreal, Que., Canada; Hoover Consultants, West Chester, PA, United States; University of Toronto, Toronto, Ont., Canada; University of California, Davis, CA, United States; McLaughlin Centre for Population Health Risk Assessment, Institute for Population Health, University of Ottawa, One Stewart …	Krewski, D., University of Ottawa, Ottawa, Ont., Canada, McLaughlin Centre for Population Health Risk Assessment, Institute for Population Health, University of Ottawa, One Stewart Street, Ottawa, Ont. K1N 6N5, Canada; Burnett, R.T., Health Canada, Ottawa, Ont., Canada; Goldberg, M., McGill University, Montreal, Que., Canada; Hoover, K., Hoover Consultants, West Chester, PA, United States; Siemia…	following the validation and replication of the harvard six cities study (krewski et al., this issue), we conducted a wide range of sensitivity analyses to explore the observed associations between long-term exposure to fine particle or sulfate air pollution and mortality. we examined the impact of alternative risk models on estimates of risk, taking into account covariates not included in the or…		carcinogen; nitrogen dioxide; ozone; sulfate; sulfur dioxide; adult; air pollution; air quality; article; body mass; cardiovascular disease; cigarette smoking; city; dust exposure; female; forced expiratory volume; fume; human; long term exposure; lung cancer; lung disease; male; marriage; mortality; normal human; occupational exposure; population risk; priority journal; risk assessment; statisti…	Krewski, D.; McLaughlin Centre for Population Health Risk Assessment, Institute for Population Health, University of Ottawa, One Stewart Street, Ottawa, Ont. K1N 6N5, Canada; email: dkrewski@uottawa.ca			8958378		INHTE	16020033	English	Inhal. Toxicol.	Article		Scopus	2-s2.0-21344457698	1
82	Ruidavets J.-B., Cournot M., Cassadou S., Giroux M., Meybeck M., FerriÃ¨res J.	ozone air pollution is associated with acute myocardial infarction	2005	Circulation	111	5		563	569	NA	146	10.1161/01.CIR.0000154546.32135.6E	https://www.scopus.com/inward/record.uri?eid=2-s2.0-13544249965&doi=10.1161%2f01.CIR.0000154546.32135.6E&partnerID=40&md5=e4e6f0ffe6b755de99d4c835e4a82876	INSERM U558, FacultÃ© de MÃ©decine, Toulouse, France; Department of Epidemiology, CHU, Toulouse, France; InVS, Toulouse, France; ORAMIP, Toulouse, France; INSERM U558, FacultÃ© de MÃ©decine, 37 AllÃ©es Jules Guesde, 31073 Toulouse Cedex, France	Ruidavets, J.-B., INSERM U558, FacultÃ© de MÃ©decine, Toulouse, France, Department of Epidemiology, CHU, Toulouse, France, INSERM U558, FacultÃ© de MÃ©decine, 37 AllÃ©es Jules Guesde, 31073 Toulouse Cedex, France; Cournot, M., INSERM U558, FacultÃ© de MÃ©decine, Toulouse, France; Cassadou, S., InVS, Toulouse, France; Giroux, M., INSERM U558, FacultÃ© de MÃ©decine, Toulouse, France; Meybeck, M., O…	background - despite the diversity of the studied health outcomes, types and levels of pollution, and various environmental settings, there is substantial evidence for a positive link between urban air pollution and cardiovascular diseases. the objective of this study was to test the associations between air pollutants and the occurrence of acute myocardial infarction (ami). methods and results -…	Air pollution; Morbidity; Myocardial infarction; Registries; Vasoconstriction	nitrogen dioxide; ozone; sulfur dioxide; acute heart infarction; adult; air pollutant; air pollution; air quality; article; automation; cardiovascular disease; clinical trial; crossover procedure; disease predisposition; environmental exposure; female; France; human; ischemic heart disease; major clinical study; male; outcomes research; priority journal; risk assessment; sudden death; Adult; Air …	Ruidavets, J.-B.; INSERM U558, FacultÃ© de MÃ©decine, 37 AllÃ©es Jules Guesde, 31073 Toulouse Cedex, France; email: jean-bernard.ruidavets@cict.fr			97322		CIRCA	15699276	English	Circulation	Article		Scopus	2-s2.0-13544249965	1
83	Grazuleviciene R., Maroziene L., Dulskiene V., Malinauskiene V., Azaraviciene A., Laurinaviciene D., Jankauskiene K.	exposure to urban nitrogen dioxide pollution and the risk of myocardial infarction	2004	Scandinavian Journal of Work, Environment and Health	30	4		293	298	NA	25	10.5271/sjweh.797	https://www.scopus.com/inward/record.uri?eid=2-s2.0-4444264938&doi=10.5271%2fsjweh.797&partnerID=40&md5=7aaa35a1e860e211bb3d737d4a1af3cf	Department of Environmental Sciences, Vytautas Magnus University, Str. Donelaicio 58, Kaunas LT-3000, Lithuania; Lab. of Environmental Epidemiology, Institute of Cardiology, Kaunas University of Medicine, Kaunas, Lithuania	Grazuleviciene, R., Department of Environmental Sciences, Vytautas Magnus University, Str. Donelaicio 58, Kaunas LT-3000, Lithuania; Maroziene, L., Department of Environmental Sciences, Vytautas Magnus University, Str. Donelaicio 58, Kaunas LT-3000, Lithuania, Lab. of Environmental Epidemiology, Institute of Cardiology, Kaunas University of Medicine, Kaunas, Lithuania; Dulskiene, V., Lab. of Envi…	objectives. this study attempted to determine whether long-term exposure to nitrogen dioxide (no2,), an indicator of motor vehicle exhaust, increases the risk of myocardial infarction (mi). methods. a population-based case-control study was conducted among men aged 25-64 years and residing in kaunas, lithuania. the study included all cases of first-time myocardial infarction in 1997-2000. intervi…	Case-control study; Long-term exposure; Nitrogen dioxide	nitrogen dioxide; cardiovascular disease; health risk; nitrogen dioxide; pollution exposure; traffic emission; urban pollution; academic achievement; adult; air pollution; article; blood pressure measurement; body mass; cardiovascular risk; case control study; confidence interval; controlled study; disease association; exhaust gas; heart infarction; human; interview; Lithuania; long term exposure…	Grazuleviciene, R.; Department of Environmental Sciences, Vytautas Magnus University, Str. Donelaicio 58, Kaunas LT-3000, Lithuania; email: r.grazuleviciene@gmf.vdu.lt		Finnish Institute of Occupational Health	3553140		SWEHD	15458012	English	Scand. J. Work Environ. Health	Article		Scopus	2-s2.0-4444264938	1
85	Vedal S., Brauer M., White R., Petkau J.	air pollution and daily mortality in a city with low levels of pollution.	2003	Environmental health perspectives	111	1		45	52	NA	85		https://www.scopus.com/inward/record.uri?eid=2-s2.0-0141888189&partnerID=40&md5=0deb304977f50b8360639d3924536779	Department of Medicine, National Jewish Medical and Research Center, Denver, Colorado, USA.	Vedal, S., Department of Medicine, National Jewish Medical and Research Center, Denver, Colorado, USA.; Brauer, M., Department of Medicine, National Jewish Medical and Research Center, Denver, Colorado, USA.; White, R., Department of Medicine, National Jewish Medical and Research Center, Denver, Colorado, USA.; Petkau, J., Department of Medicine, National Jewish Medical and Research Center, Denve…	the concentration-response relationship between daily ambient inhalable particle (particulate matter less than or equal to 10 micro m; pm(10)) concentrations and daily mortality typically shows no evidence of a threshold concentration below which no relationship is observed. however, the power to assess a relationship at very low concentrations of pm(10) has been limited in studies to date. the c…		carbon monoxide; nitrogen dioxide; ozone; sulfur dioxide; air pollutant; air pollution; article; Canada; carbon monoxide intoxication; cardiovascular disease; cause of death; chemically induced disorder; classification; data base; health; human; meteorological phenomena; mortality; particle size; respiratory tract disease; season; statistical model; Air Pollutants; Air Pollution; British Columbia…	Vedal, S.email: vedals@njc.org			916765			12515678	English	Environ Health Perspect	Article		Scopus	2-s2.0-0141888189	1
90	Ballester F., TenÃ­as J.M., PÃ©rez-Hoyos S.	air pollution and emergency hospital admissions for cardiovascular diseases in valencia, spain	2001	Journal of Epidemiology and Community Health	55	1		57	65	NA	60	10.1136/jech.55.1.57	https://www.scopus.com/inward/record.uri?eid=2-s2.0-0035157901&doi=10.1136%2fjech.55.1.57&partnerID=40&md5=462627b55513417eebdea67338064ae3	Unit of Epidemiology and Statistics, Valencian School of Studies for Health, EVES, C/Joan de Garay 21, 46017 ValÃ¨ncia, Spain	Ballester, F., Unit of Epidemiology and Statistics, Valencian School of Studies for Health, EVES, C/Joan de Garay 21, 46017 ValÃ¨ncia, Spain; TenÃ­as, J.M., Unit of Epidemiology and Statistics, Valencian School of Studies for Health, EVES, C/Joan de Garay 21, 46017 ValÃ¨ncia, Spain; PÃ©rez-Hoyos, S., Unit of Epidemiology and Statistics, Valencian School of Studies for Health, EVES, C/Joan de Gara…	study objective - to estimate the short-term association between air pollution levels and emergency hospital admissions for cardiovascular diseases in valencia, within 1994-1996 period. design - daily levels of air pollution and emergency admissions for cardiovascular diseases were related to using an ecological time series design. the number of admissions was obtained from the hospital records d…		carbon monoxide; nitrogen dioxide; ozone; sulfur dioxide; atmospheric pollution; cardiovascular disease; health impact; pollution exposure; air pollutant; air pollution; air quality; article; cardiovascular disease; environmental exposure; hospital admission; Spain; Air Pollutants; Air Pollution; Carbon Monoxide; Cardiovascular Diseases; Emergencies; Environmental Exposure; Hospitalization; Human…	Ballester, F.; Unit of Epidemiology and Statistics, Valencian Sch. of Studs. for Hlth., EVES, C/Joan de Garay 21, 46017 ValÃ¨ncia, Spain; email: ballester_fer@gva.es			0143005X		JECHD	11112952	English	J. Epidemiol. Community Health	Article		Scopus	2-s2.0-0035157901	1
91	Utell M.J., Frampton M.W.	toxicologic methods: controlled human exposures	2000	Environmental Health Perspectives	108	SUPPL. 4		605	613	NA	9		https://www.scopus.com/inward/record.uri?eid=2-s2.0-0033828334&partnerID=40&md5=86f361dcadb0c8edb9be16b4126a5bd5	Univ. of Rochester School of Med., 601 Elmwood Ave, Rochester, NY 14642-8692, United States	Utell, M.J., Univ. of Rochester School of Med., 601 Elmwood Ave, Rochester, NY 14642-8692, United States; Frampton, M.W., Univ. of Rochester School of Med., 601 Elmwood Ave, Rochester, NY 14642-8692, United States	the assessment of risk from exposure to environmental air pollutants is complex, and involves the disciplines of epidemiology, animal toxicology, and human inhalation studies. controlled, quantitative studies of exposed humans help determine health-related effects that result from breathing the atmosphere. the major unique feature of the clinical study is the ability to select, control, and quant…	Air pollution; Asthma; Cardiac; Chronic obstructive pulmonary disease; Experimental design; Exposure; Gases human; Inflammation; Methods; Particles; Pulmonary function; Respiratory	carbon monoxide; nitrogen dioxide; ozone; sulfur dioxide; tobacco smoke; air pollutant; air pollution; ambient air; article; asthma; cardiovascular disease; chronic obstructive lung disease; clinical study; combustion; controlled study; diesel engine; environmental exposure; exhaust gas; experimental model; human; machine; methodology; priority journal; toxicity; Air Pollutants; Air Pollution; Co…	Frampton, M.W.; Univ. of Rochester School of Med., 601 Elmwood Ave, Rochester, NY 14642-8692, United States			916765		EVHPA	10931779	English	Environ. Health Perspect.	Article		Scopus	2-s2.0-0033828334	1
93	Sokol G.M., Van Meurs K.P., Wright L.L., Rivera O., Thorn III W.J., Chu P.M., Sams R.L.	nitrogen dioxide formation during inhaled nitric oxide therapy	1999	Clinical Chemistry	45	3		382	387	NA	27		https://www.scopus.com/inward/record.uri?eid=2-s2.0-0032912603&partnerID=40&md5=f7ed9f4ed5eb2e45f93de181caa3e1db	Department of Pediatrics, Indiana University, Indianapolis, IN 46202, United States; Department of Pediatrics, Stanford University Medical Center, Stanford, CA 94304, United States; Neonatal Network, Natl. Inst. of Child Hlth./Hum. D., Bethesda, MD 20892, United States; Dept. of Biomedical Engineering, Children's Hosp. Natl. Med. Center, Washington, DC 20010, United States; Analytical Chemistry D…	Sokol, G.M., Department of Pediatrics, Indiana University, Indianapolis, IN 46202, United States, Div. of Neonatal-Perinatal Medicine, Indiana Univ. School of Medicine, 702 Barnhill Drive, Indianapolis, IN 46202, United States; Van Meurs, K.P., Department of Pediatrics, Stanford University Medical Center, Stanford, CA 94304, United States; Wright, L.L., Neonatal Network, Natl. Inst. of Child Hlth…	background: nitrogen dioxide (no2) is a toxic byproduct of inhalation therapy with nitric oxide (no). the rate of no2 formation during no therapy is controversial. methods: the formation of no2 was studied under dynamic flows emulating a base case no ventilator mixture containing 80 ppm no in a 90% oxygen matrix. the difficulty in measuring no2 concentrations below 2 ppm accurately was overcome b…		nitric oxide; nitrogen dioxide; absorption spectroscopy; article; artificial ventilation; diode laser; drug safety; human; inhalational drug administration; neonatal respiratory distress syndrome; newborn; pulmonary hypertension; respiratory distress	Sokol, G.M.; Div. of Neonatal-Perinatal Medicine, Indiana Univ. School of Medicine, 702 Barnhill Drive, Indianapolis, IN 46202, United States; email: gsokol@iupui.edu		American Association for Clinical Chemistry Inc.	99147		CLCHA	10053039	English	Clin. Chem.	Article		Scopus	2-s2.0-0032912603	1
95	Zmirou D., Schwartz J., Saez M., Zanobetti A., Wojtyniak B., Touloumi G., Spix C., De LeÃ³n A.P., Le Moullec Y., Bacharova L., Schouten J., PÃ¶nkÃ¤ A., Katsouyanni K.	time-series analysis of air pollution and cause-specific mortality	1998	Epidemiology	9	5		495	503	NA	167	10.1097/00001648-199809000-00005	https://www.scopus.com/inward/record.uri?eid=2-s2.0-0031866185&doi=10.1097%2f00001648-199809000-00005&partnerID=40&md5=ad25b7843f19765ed53c429d01c82ca0	Department of Public Health, Grenoble University Medical School, La Tronche, France; Harvard University, School of Public Health, Boston, MA, United States; Inst. Munic. d'Invest. MÃ¨dica, Barcelona, Spain; Reparto Epidemiologia Biostatistica, Istituto Fisiologia Clinica, Consiglio Nazionale delle Ricerche, Pisa, Italy; National Institute of Hygiene, Warsaw, Poland; University of Athens Medical S…	Zmirou, D., Department of Public Health, Grenoble University Medical School, La Tronche, France, Department of Public Health, Grenoble University Medical School, F 38700, La Tronche, France; Schwartz, J., Harvard University, School of Public Health, Boston, MA, United States; Saez, M., Inst. Munic. d'Invest. MÃ¨dica, Barcelona, Spain; Zanobetti, A., Reparto Epidemiologia Biostatistica, Istituto F…	ten large european cities provided data on daily air pollution as well as mortality from respiratory and cardiovascular mortality. we used poisson autoregressive models that controlled for trend, season, influenza epidemics, and meteorologic influences to assess the short-term effects of air pollution at each city. we then compared and pooled the city-specific results in a meta-analysis. the pool…	Air pollution; Meta-analysis; Respiratory and cardiovascular mortality	nitrogen dioxide; sulfur dioxide; air pollution; air quality standard; article; cardiovascular disease; demography; diagnostic approach route; disease association; human; human cell; human tissue; lung disease; mortality; priority journal; seasonal variation; urban area	Zmirou, D.; Department of Public Health, Grenoble University Medical School, F 38700 La Tronche, France		Lippincott Williams and Wilkins	10443983		EPIDE	9730027	English	Epidemiology	Article		Scopus	2-s2.0-0031866185	1
97	Medina S., Le Tertre A., QuÃ©nel P., Le Moullec Y., Lameloise P., Guzzo J.C., Festy B., Ferry R., Dab W.	air pollution and doctors' house calls: results from the erpurs system for monitoring the effects of air pollution on public health in greater paris, france, 1991-1995	1997	Environmental Research	75	1		73	84	NA	59	10.1006/enrs.1997.3773	https://www.scopus.com/inward/record.uri?eid=2-s2.0-0031259832&doi=10.1006%2fenrs.1997.3773&partnerID=40&md5=2675a612d7af1ad2a5f025dd98a51f9e	Regional Observatory of Health (ORS), Paris, France; Natl. Center of Public Health (RNSP), Saint-Maurice, France; Paris Hygiene Laboratory (LHVP), Paris, France; Paris Air Poll. Network (AIRPARIF), Paris, France; SOS MÃ©decins, Paris, France; Fac. of Pharmaceutical and Biol. S., Paris, France; EDF-GDF, Medical Studies Department, Paris, France	Medina, S., Regional Observatory of Health (ORS), Paris, France; Le Tertre, A., Regional Observatory of Health (ORS), Paris, France; QuÃ©nel, P., Natl. Center of Public Health (RNSP), Saint-Maurice, France; Le Moullec, Y., Paris Hygiene Laboratory (LHVP), Paris, France; Lameloise, P., Paris Air Poll. Network (AIRPARIF), Paris, France; Guzzo, J.C., SOS MÃ©decins, Paris, France; Festy, B., Fac. of …	this study examines short-term relationships between doctors' house calls and urban air pollution in greater paris for the period 1991-1995. poisson regressions using nonparametric smoothing functions controlled for time trend, seasonal patterns, pollen counts, influenza epidemics, and weather. the relationship between asthma visits and air pollution was stronger for children. a relative risk (rr…		nitrogen dioxide; ozone; sulfur dioxide; air pollution; health impact; urban pollution; adolescent; adult; air pollutant; air pollution; article; asthma; cardiovascular disease; child; environmental monitoring; environmental temperature; eye disease; human; infant; major clinical study; newborn; priority journal; professional practice; public health; smoke; France; Ile de France; Paris; Angina	Medina, S.; Regional Observatory of Health (ORS), Paris, France		Academic Press Inc.	139351		ENVRA	9356196	English	ENVIRON. RES.	Article		Scopus	2-s2.0-0031259832	1
99	Hare J.M., Shernan S.K., Body S.C., Graydon E., Colucci W.S., Couper G.S.	influence of inhaled nitric oxide on systemic flow and ventricular filling pressure in patients receiving mechanical circulatory assistance	1997	Circulation	95	9		2250	2253	NA	60	10.1161/01.CIR.95.9.2250	https://www.scopus.com/inward/record.uri?eid=2-s2.0-0030892739&doi=10.1161%2f01.CIR.95.9.2250&partnerID=40&md5=3f6d4a1524767968f2c7df9353561fbf	Department of Medicine, Cardiology Division, Johns Hopkins Medical Institutions, Baltimore, MD, United States; Cardiovascular Division, Boston Medical Center, Brigham and Women's Hospital, Boston, MA, United States; Department of Anesthesia, Brigham and Women's Hospital, Boston, MA, United States; Respiratory Therapy Division, Brigham and Women's Hospital, Boston, MA, United States; Department of…	Hare, J.M., Department of Medicine, Cardiology Division, Johns Hopkins Medical Institutions, Baltimore, MD, United States, Johns Hopkins Hospital, Cardiology Division, 600 N Wolfe St, Carnegie 568, Baltimore, MD 21287-6568, United States; Shernan, S.K., Department of Anesthesia, Brigham and Women's Hospital, Boston, MA, United States; Body, S.C., Department of Anesthesia, Brigham and Women's Hosp…	background: in patients with left ventricular (lv) dysfunction, inhaled nitric oxide (no) decreases pulmonary vascular resistance (pvr) but causes a potentially clinically significant increase in left atrial pressure (lap). this has led to the suggestion that inhaled no may reach the coronary circulation and have a negative inotropic effect. this study tested an alternative hypothesis that lap in…	assist device; heart failure; hypertension, pulmonary; vasodilators; ventricles	inotropic agent; nitric oxide; nitrogen dioxide; oxygen; vasodilator agent; adult; article; assisted circulation; cardiomyopathy; clinical article; clinical protocol; controlled study; coronary artery blood flow; female; heart left atrium pressure; heart left ventricle failure; heart left ventricle filling pressure; hemodynamics; human; inhalational drug administration; inotropism; lung artery pr…	Hare, J.M.; Cardiology Division, Carnegie 568, Johns Hopkins Hospital, 600 N Wolfe St, Baltimore, MD 21287-6568, United States; email: jhare@welchlink.welch.jhu.edu		Lippincott Williams and Wilkins	97322		CIRCA	9142001	English	CIRCULATION	Article		Scopus	2-s2.0-0030892739	1
101	Figueras J., Sorni A., Montagut P., Moreno J., JimÃ©nez R.	no and no 2 concentration curves in mixtures for clinical use [curvas de concentraciones de no y no 2 en mezclas de uso clinico]	1996	Anales Espanoles de Pediatria	44	4		357	360	NA	NA		https://www.scopus.com/inward/record.uri?eid=2-s2.0-0030047436&partnerID=40&md5=f46a05957779a37e0141ff77ffa5583e	Servicio de NeonatologÃ­a, U. Integrada de Pediatria, Universidad de Barcelona, Spain; Unidad de NeonatologÃ­a, Hospital ClÃ­nico, C/Villarroel 170, 08036 Barcelona, Spain	Figueras, J., Servicio de NeonatologÃ­a, U. Integrada de Pediatria, Universidad de Barcelona, Spain, Unidad de NeonatologÃ­a, Hospital ClÃ­nico, C/Villarroel 170, 08036 Barcelona, Spain; Sorni, A., Servicio de NeonatologÃ­a, U. Integrada de Pediatria, Universidad de Barcelona, Spain; Montagut, P., Servicio de NeonatologÃ­a, U. Integrada de Pediatria, Universidad de Barcelona, Spain; Moreno, J., S…	inhaled nitric oxide (no) allows us to achieve selective pulmonary vasodilatation. the purpose of the present experimental study was to determine the concentrations of no and no 2 produced by mixing two well- known and variable flows of 100% oxygen and 800 ppm no, in a low or normally humid environment, as well as in a humid one. the mixture of no and n 2 is introduced by means of a standard low-…	Inhaled nitric oxide; Newborn	nitric oxide; nitrogen dioxide; oxygen; article; chemoluminescence; humidity; lung blood vessel; newborn period; pulmonary hypertension; vasodilatation; Administration, Inhalation; Humans; Humidity; Infant, Newborn; Nitric Oxide; Nitrogen Dioxide; Pulmonary Circulation; Reproducibility of Results; Respiration, Artificial; Vasodilation	Figueras, J.; Unidad de Neonatologia, Hospital Clinico, C/ Villarroel 170, 08036 Barcelona, Spain			3024342		AEPDC	8849087	English	AN. ESP. PEDIATR.	Article		Scopus	2-s2.0-0030047436	1
102	Sunyer J., CastellsaguÃ© J., SÃ¡ez M., Tobias A., AntÃ³ J.M.	air pollution and mortality in barcelona	1996	Journal of Epidemiology and Community Health	50	SUPPL. 1		S76	S80	NA	50		https://www.scopus.com/inward/record.uri?eid=2-s2.0-0029865766&partnerID=40&md5=c725504487c449d4822dc5f19bd8dbf9	Department of Epidemiology and Public Health, IMIM, Universitat Autonoma de Barcelona, Dr Aiguader 80, 08003 Barcelona, Spain	Sunyer, J., Department of Epidemiology and Public Health, IMIM, Universitat Autonoma de Barcelona, Dr Aiguader 80, 08003 Barcelona, Spain; CastellsaguÃ©, J., Department of Epidemiology and Public Health, IMIM, Universitat Autonoma de Barcelona, Dr Aiguader 80, 08003 Barcelona, Spain; SÃ¡ez, M., Department of Epidemiology and Public Health, IMIM, Universitat Autonoma de Barcelona, Dr Aiguader 80, …	study objectives - studies conducted in barcelona reported a short term relation between daily air pollutant values and emergency department admissions for exacerbation of chronic obstructive pulmonary diseases and asthma. air pollution in barcelona is mainly generated by vehicle exhaust and is below the world health organization air quality guidelines. the acute relation between air pollution an…		nitrogen dioxide; ozone; sulfur dioxide; aged; air pollutant; air pollution; article; asthma; cardiovascular disease; chronic obstructive lung disease; city; exhaust gas; human; humidity; major clinical study; mortality; regression analysis; seasonal variation; smoke; spain; statistical model; Age Factors; Aged; Air Pollutants; Air Pollution; Cardiovascular Diseases; Cause of Death; Humans; Nitro…	Sunyer, J.; Department of Epidemiology and Public Health, IMIM, Universitat Autonoma de Barcelona, Dr Aiguader 80, 08003 Barcelona, Spain			0143005X		JECHD	8758229	English	J. Epidemiol. Community Health	Article		Scopus	2-s2.0-0029865766	1
104	Adatia I., Atz A.M., Jonas R.A., Wessel D.L.	diagnostic use of inhaled nitric oxide after neonatal cardiac operations	1996	Journal of Thoracic and Cardiovascular Surgery	112	5		1403	1405	NA	28	10.1016/S0022-5223(96)70166-6	https://www.scopus.com/inward/record.uri?eid=2-s2.0-0029825384&doi=10.1016%2fS0022-5223%2896%2970166-6&partnerID=40&md5=a99e2107bf4f05dda5a56dc0cf3d2958	Cardiology/Critical Care Medicine, Hospital for Sick Children, 555 University Ave., Toronto, Ont. M5G 1X8, Canada	Adatia, I., Cardiology/Critical Care Medicine, Hospital for Sick Children, 555 University Ave., Toronto, Ont. M5G 1X8, Canada; Atz, A.M., Cardiology/Critical Care Medicine, Hospital for Sick Children, 555 University Ave., Toronto, Ont. M5G 1X8, Canada; Jonas, R.A., Cardiology/Critical Care Medicine, Hospital for Sick Children, 555 University Ave., Toronto, Ont. M5G 1X8, Canada; Wessel, D.L., Card…	[no abstract available]		nitric oxide; nitrogen dioxide; oxygen; arterial oxygen saturation; article; Blalock Taussig anastomosis; blood gas analysis; clinical article; clinical trial; congenital heart disease; cyanosis; female; heart surgery; hemodynamics; human; infant; lung angiography; lung artery pressure; lung blood flow; lung vascular resistance; lung vasoconstriction; male; newborn; priority journal; pulmonary hy…	Adatia, I.; Cardiology/Critical Care Medicine, Hospital for Sick Children, 555 University Ave., Toronto, Ont. M5G 1X8, Canada		Mosby Inc.	225223		JTCSA	8911349	English	J. THORAC. CARDIOVASC. SURG.	Article	Open Access	Scopus	2-s2.0-0029825384	1
105	Markhorst D.G., Leenhoven T., Uiterwijk J.W., Meulenbelt J., Van Vught A.J.	occupational exposure during nitric oxide inhalational therapy in a pediatric intensive care setting	1996	Intensive Care Medicine	22	9		954	958	NA	10	10.1007/BF02044122	https://www.scopus.com/inward/record.uri?eid=2-s2.0-0029826108&doi=10.1007%2fBF02044122&partnerID=40&md5=1c3eb1abd4f123a8d2edbe8268d6fb82	Free University Hospital Amsterdam, Department of Pediatrics, Pediatric Intensive Care Unit, P.O. Box 7057, 1007 MB, Amsterdam, Netherlands; Wilhelmina Children's Hospital, Deparment of Pediatrics, Pediatric Intensive Care Unit, P.O. Box 18009, 3501 CA Utrecht, Netherlands; Natl. Inst. Pub. Hlth. the Environ., Air Research Laboratory, P.O. Box 1, 3720 BA Bilthoven, Netherlands; Natl. Inst. Pub. H…	Markhorst, D.G., Free University Hospital Amsterdam, Department of Pediatrics, Pediatric Intensive Care Unit, P.O. Box 7057, 1007 MB, Amsterdam, Netherlands; Leenhoven, T., Wilhelmina Children's Hospital, Deparment of Pediatrics, Pediatric Intensive Care Unit, P.O. Box 18009, 3501 CA Utrecht, Netherlands; Uiterwijk, J.W., Natl. Inst. Pub. Hlth. the Environ., Air Research Laboratory, P.O. Box 1, 3…	objective: to determine the amount of occupational exposure to nitric oxide (no) and nitrogen dioxide (no2) during no inhalational therapy. design: in a standard pediatric intensive care room, 800 ppm no was delivered to a high-frequency oscillator and mixed with 100% o2 to obtain 20 ppm no in the inspiratory gas flow. no and no2 concentrations in room air were measured using a chemiluminescence …	Chemiluminescence assay; High-frequency oscillatory ventilaton; Mechanical ventilation; Nitric oxide; Occupational exposure	nitric oxide; nitrogen dioxide; aerosol; air sampling; article; gas flow; human; intensive care; occupational exposure; occupational safety; oscillator; pulmonary hypertension; room ventilation	Van Vught, A.J.; Wilhelmina Children's Hospital, Department of Pediatrics, Pediatric Intensive Care Unit, PO Box 18009, 3501 CA Utrecht, Netherlands		Springer Verlag	3424642		ICMED	8905432	English	INTENSIVE CARE MED.	Article		Scopus	2-s2.0-0029826108	1
106	Etches P.C., Harris M.L., McKinley R., Finer N.N.	clinical monitoring of inhaled nitric oxide: comparison of chemiluminescent and electrochemical sensors	1995	Biomedical Instrumentation and Technology	29	2		134	140	NA	24		https://www.scopus.com/inward/record.uri?eid=2-s2.0-0029256580&partnerID=40&md5=da266e0f9bcc5192f50d841b376a9b11	Department of Newborn Medicine, Royal Alexandra Hospital, 10240 Kingsway, Edmonton, Alta. T5H 3V9, Canada	Etches, P.C., Department of Newborn Medicine, Royal Alexandra Hospital, 10240 Kingsway, Edmonton, Alta. T5H 3V9, Canada; Harris, M.L., Department of Newborn Medicine, Royal Alexandra Hospital, 10240 Kingsway, Edmonton, Alta. T5H 3V9, Canada; McKinley, R., Department of Newborn Medicine, Royal Alexandra Hospital, 10240 Kingsway, Edmonton, Alta. T5H 3V9, Canada; Finer, N.N., Department of Newborn M…	in view of the rapidly increasing use of inhaled nitric oxide for infants with potentially reversible pulmonary hypertension, the ability to accurately measure nitric oxide and its by-products is an increasingly important safety issue. the authors evaluated the abilities of two chemiluminescent analyzers and two electrochemical sensors to detect known concentrations of nitric oxide (no) and nitro…		Byproducts; Concentration (process); Electrochemical sensors; Flowmeters; Monitoring; Nitrogen oxides; Oxygen; Pulmonary diseases; Respiratory therapy; Chemiluminescent analyzers; Chemiluminescent sensors; Clinical monitoring; Inhaled nitric oxides; Mass flowmeters; Pulmonary hypertension; Biomedical engineering; methemoglobin; nitric oxide; nitrogen dioxide; accuracy; adult respiratory distress …	Etches, P.C.; Department of Newborn Medicine, Royal Alexandra Hospital, 10240 Kingsway, Edmonton, Alta. T5H 3V9, Canada			8998205		BITYE	7773323	English	BIOMED. INSTRUM. TECHNOL.	Article		Scopus	2-s2.0-0029256580	1
108	Greenough A.	nitric oxide - clinical aspects	1995	Care of the Critically Ill	11	4		143+145	146	NA	5		https://www.scopus.com/inward/record.uri?eid=2-s2.0-0346502561&partnerID=40&md5=be4c677490ad490a6febd06601af7397	Dept Clinical Respiratory Physiology, King's College Hospital, University of London, London, United Kingdom	Greenough, A., Dept Clinical Respiratory Physiology, King's College Hospital, University of London, London, United Kingdom	inhaled nitric oxide (no) can provide effective pulmonary vasodilation for infants and children with pulmonary hypertension. this therapy, however, does have side-effects including the development of methaemoglobinaemia, possible mutagenicity and increase in the bleeding time. nitrogen dioxide, which is rapidly formed from no and oxygen, increases respiratory problems. it is essential no is admin…		nitric oxide; nitrogen dioxide; adult; animal experiment; article; dose response; human; infant; inhalational drug administration; major clinical study; methemoglobinemia; mutagenicity; newborn; patient monitoring; pulmonary hypertension; respiratory tract disease; vein dilatation	Greenough, A.; Dept Clinical Respiratory Physiology, King's College Hospital, University of London, London, United Kingdom			2660970		CCILE	NA	English	CARE CRIT. ILL	Article		Scopus	2-s2.0-0346502561	1
109	FROSTELL C.G.	background of nitric oxide inhalation	1995	Acta Anaesthesiologica Scandinavica	39			58	59	NA	NA	10.1111/j.1399-6576.1995.tb04272.x	https://www.scopus.com/inward/record.uri?eid=2-s2.0-0029052353&doi=10.1111%2fj.1399-6576.1995.tb04272.x&partnerID=40&md5=c1f011ab2f3b373a77f320cd416cd06d	Department of Anaesthesia and Intensive Care, Sweden; Karolinska Institute, the Danderyd Hospital, Danderyd, Sweden	FROSTELL, C.G., Department of Anaesthesia and Intensive Care, Sweden, Karolinska Institute, the Danderyd Hospital, Danderyd, Sweden	[no abstract available]		arginine; cyclic gmp; guanylate cyclase; methacholine; nitric oxide; nitric oxide synthase; nitrogen dioxide; vasodilator agent; adult respiratory distress syndrome; bronchospasm; cardiopulmonary bypass; conference paper; endothelium injury; human; inhalational drug administration; intravenous drug administration; nonhuman; priority journal; pulmonary hypertension; signal transduction	FROSTELL, C.G., Danderyd, Sweden			15172			NA	English	Acta Anaesthesiol. Scand.	Article		Scopus	2-s2.0-0029052353	1
110	Yarnal B.	bulgaria at a crossroads: environmental impacts of socioeconomic change	1995	Environment	37	10		7	15+29	NA	4		https://www.scopus.com/inward/record.uri?eid=2-s2.0-0028827724&partnerID=40&md5=8972e8503d5646f3e5ea0732045a80ef		Yarnal, B.	bulgaria's struggle to clean up its environment in the face of massive economic constraints and governmental deadlock mirrors the challenges confronting much of eastern europe.		2,4 dichlorophenoxyacetic acid; 2,4,5 trichlorophenoxyacetic acid; ammonia; carbofuran; chloride; fertilizer; ground water; heavy metal; hydrogen sulfide; lead; lignite; nitrate; nitrogen dioxide; nitrogen oxide; oxygen; pesticide; phenol; phosphate; sulfur dioxide; uranium; zinc; acid rain; air pollution; article; bulgaria; cancer; cardiovascular disease; economic aspect; employment; environment…				139157		ENVTA	NA	English	ENVIRONMENT	Article		Scopus	2-s2.0-0028827724	1
113	Miller O.I., Celermajer D.S., Deanfield J.E., Macrae D.J.	guidelines for the safe administration of inhaled nitric oxide	1994	Archives of Disease in Childhood	70	1 SUPPL.		F47	F49	NA	73		https://www.scopus.com/inward/record.uri?eid=2-s2.0-0028296370&partnerID=40&md5=085958f61ffdd7c442a2c2c5b6f1456a	Intensive Care Unit, The Children's Hospital, Camperdown, NSW 2050, Australia	Miller, O.I., Intensive Care Unit, The Children's Hospital, Camperdown, NSW 2050, Australia; Celermajer, D.S., Intensive Care Unit, The Children's Hospital, Camperdown, NSW 2050, Australia; Deanfield, J.E., Intensive Care Unit, The Children's Hospital, Camperdown, NSW 2050, Australia; Macrae, D.J., Intensive Care Unit, The Children's Hospital, Camperdown, NSW 2050, Australia	inhaled nitric oxide (no) is a selective pulmonary vasodilator, potentially useful in the treatment of pulmonary hypertension and ventilation-perfusion mismatch. high doses of inhaled no and its oxidative product nitrogen dioxide (no2) may cause acute lung injury. using a standard infant ventilator, ventilator circuit and test lung, an administration and monitoring strategy has been defined for i…		nitric oxide; nitrogen dioxide; aerosol; article; clinical article; drug safety; human; inhalational drug administration; lung injury; newborn; priority journal; pulmonary hypertension; Administration, Inhalation; Drug Administration Schedule; Humans; Hypertension, Pulmonary; Infant; Models, Biological; Nitric Oxide; Nitrogen Dioxide; Respiration, Artificial	Miller, O.I.; Intensive Care Unit, The Children's Hospital, Camperdown, NSW 2050, Australia			39888		ADCHA	8117128	English	ARCH. DIS. CHILD.	Article		Scopus	2-s2.0-0028296370	1
116	Baja E.S., Schwartz J.D., Coull B.A., Wellenius G.A., Vokonas P.S., Suh H.H.	structural equation modeling of parasympathetic and sympathetic response to traffic air pollution in a repeated measures study	2013	Environmental Health: A Global Access Science Source	12	1	81			NA	7	10.1186/1476-069X-12-81	https://www.scopus.com/inward/record.uri?eid=2-s2.0-84887864952&doi=10.1186%2f1476-069X-12-81&partnerID=40&md5=22b820405a4d979a2a7e4e77d0311c38	Department of Environmental Health, Harvard School of Public Health, Boston, MA, United States; Institute of Clinical Epidemiology, National Institutes of Health, University of the Philippines, Manila, Philippines; Department of Biostatistics, Harvard School of Public Health, Boston, MA, United States; Center for Environmental Health and Technology, Brown University, Providence, RI, United States…	Baja, E.S., Department of Environmental Health, Harvard School of Public Health, Boston, MA, United States, Institute of Clinical Epidemiology, National Institutes of Health, University of the Philippines, Manila, Philippines; Schwartz, J.D., Department of Environmental Health, Harvard School of Public Health, Boston, MA, United States; Coull, B.A., Department of Environmental Health, Harvard Sch…	background: traffic-related air pollution has been associated to a range of adverse health impacts, including decreased heart rate variability (hrv). the association between traffic-related pollution and hrv, however, has varied by traffic-related or hrv marker as well as by study, suggesting the need for a more comprehensive and integrative approach to examining air pollution-mediated biological…	Bayesian; Diabetes; HRV; Obesity; Parasympathetic response; Structural equation models; Sympathetic response and Traffic air pollution	black carbon; carbon monoxide; nitric oxide; nitrogen dioxide; air pollutant; exhaust gas; atmospheric pollution; Bayesian analysis; comparative study; disease prevalence; health impact; pollution exposure; public health; sympatry; traffic emission; aged; ambient air; article; diabetes mellitus; environmental exposure; exhaust gas; heart rate variability; human; major clinical study; male; obesit…	Baja, E.S.; Department of Environmental Health, Harvard School of Public Health, Boston, MA, United States; email: ebaja@hsph.harvard.edu			1476069X			24059437	English	Environ. Health Global Access Sci. Sour.	Article		Scopus	2-s2.0-84887864952	1
117	Andersen Z.J., Raaschou-Nielsen O., Ketzel M., Jensen S.S., Hvidberg M., Loft S., TjÃ¸nneland A., Overvad K., SÃ¸rensen M.	diabetes incidence and long-term exposure to air pollution: a cohort study	2012	Diabetes Care	35	1		92	98	NA	118	10.2337/dc11-1155	https://www.scopus.com/inward/record.uri?eid=2-s2.0-84856924498&doi=10.2337%2fdc11-1155&partnerID=40&md5=8c6088e524f9a6ba99ddbe90d77c1f36	Institute of Cancer Epidemiology, Danish Cancer Society, Copenhagen, Denmark; Department of Environmental Science, Aarhus University, Roskilde, Denmark; Section of Environmental Health, Department of Public Health, University of Copenhagen, Copenhagen, Denmark; Department of Epidemiology, School of Public Health, Aarhus University, Aarhus, Denmark; Department of Cardiology, Aalborg Hospital, Aarh…	Andersen, Z.J., Institute of Cancer Epidemiology, Danish Cancer Society, Copenhagen, Denmark; Raaschou-Nielsen, O., Institute of Cancer Epidemiology, Danish Cancer Society, Copenhagen, Denmark; Ketzel, M., Department of Environmental Science, Aarhus University, Roskilde, Denmark; Jensen, S.S., Department of Environmental Science, Aarhus University, Roskilde, Denmark; Hvidberg, M., Department of E…	objective - animal and cross-sectional epidemiological studies suggest a link between air pollution and diabetes, whereas the limited prospective data show mixed results. we studied the association between long-term exposure to traffic-related air pollution and incidence of diabetes. research design and methods - we followed 57,053 participants of the danish diet, cancer, and health cohort in the…		nitrogen dioxide; adult; aged; air pollution; article; cohort analysis; Denmark; diabetes mellitus; disease association; exhaust gas; female; follow up; human; incidence; long term exposure; major clinical study; male; physical activity; register; residential area; smoking; Aged; Air Pollutants; Air Pollution; Cohort Studies; Denmark; Diabetes Mellitus, Type 2; Follow-Up Studies; Humans; Incidenc…	Andersen, Z.J.; Institute of Cancer Epidemiology, Danish Cancer Society, Copenhagen, Denmark; email: zorana@cancer.dk			1495992		DICAD	22074722	English	Diabetes Care	Article		Scopus	2-s2.0-84856924498	1
118	Dijkema M.B.A., Mallant S.F., Gehring U., Van Den Hurk K., Alssema M., Van Strien R.T., Fischer P.H., Nijpels G., Stehouwer C.D.A., Hoek G., Dekker J.M., Brunekreef B.	long-term exposure to traffic-related air pollution and type 2 diabetes prevalence in a cross-sectional screening-study in the netherlands	2011	Environmental Health: A Global Access Science Source	10	1	76			NA	44	10.1186/1476-069X-10-76	https://www.scopus.com/inward/record.uri?eid=2-s2.0-80052321889&doi=10.1186%2f1476-069X-10-76&partnerID=40&md5=b422bba8375da5f57469ad6f39611eb9	Department of Environmental Health, Public Health Service Amsterdam, Amsterdam, Netherlands; Institute for Risk Assessment Sciences, Utrecht University, Utrecht, Netherlands; EMGO Institute for Health and Care Research, VU University Medical Center, Amsterdam, Netherlands; Centre for Environmental Health Research, National Institute for Public Health and the Environment (RIVM), Bilthoven, Netherl…	Dijkema, M.B.A., Department of Environmental Health, Public Health Service Amsterdam, Amsterdam, Netherlands, Institute for Risk Assessment Sciences, Utrecht University, Utrecht, Netherlands; Mallant, S.F., Department of Environmental Health, Public Health Service Amsterdam, Amsterdam, Netherlands, EMGO Institute for Health and Care Research, VU University Medical Center, Amsterdam, Netherlands; …	background: air pollution may promote type 2 diabetes by increasing adipose inflammation and insulin resistance. this study examined the relation between long-term exposure to traffic-related air pollution and type 2 diabetes prevalence among 50- to 75-year-old subjects living in westfriesland, the netherlands. methods. participants were recruited in a cross-sectional diabetes screening-study con…	50-75 yrs; general population; long term; the Netherlands; traffic related air pollution; type 2 diabetes	nitrogen dioxide; nitrogen dioxide; atmospheric pollution; diabetes; disease prevalence; health risk; hormone; nitrogen dioxide; pollution exposure; regression analysis; traffic emission; adult; aged; article; concentration (parameters); cross-sectional study; demography; disease association; environmental exposure; exhaust gas; female; human; major clinical study; male; Netherlands; non insulin …	Dijkema, M.B.A.; Department of Environmental Health, Public Health Service Amsterdam, Amsterdam, Netherlands; email: mdijkema@ggd.amsterdam.nl			1476069X			21888674	English	Environ. Health Global Access Sci. Sour.	Article		Scopus	2-s2.0-80052321889	1
119	Brook R.D., Jerrett M., Brook J.R., Bard R.L., Finkelstein M.M.	the relationship between diabetes mellitus and traffic-related air pollution	2008	Journal of Occupational and Environmental Medicine	50	1		32	38	NA	144	10.1097/JOM.0b013e31815dba70	https://www.scopus.com/inward/record.uri?eid=2-s2.0-38049138440&doi=10.1097%2fJOM.0b013e31815dba70&partnerID=40&md5=2a10ff18c658ecd51de5b26e882e4862	Division of Cardiovascular Medicine, University of Michigan, Ann Arbor, MI, United States; School of Public Health, University of California Berkeley, Berkeley, CA, United States; Environment Canada, Gatineau, QC, Canada; Department of Family and Community Medicine, University of Toronto, Toronto, ON, Canada; 24 Frank Llyod Wright Dr., Ann Arbor, MI, 48106-0739, United States	Brook, R.D., Division of Cardiovascular Medicine, University of Michigan, Ann Arbor, MI, United States, 24 Frank Llyod Wright Dr., Ann Arbor, MI, 48106-0739, United States; Jerrett, M., School of Public Health, University of California Berkeley, Berkeley, CA, United States; Brook, J.R., Environment Canada, Gatineau, QC, Canada; Bard, R.L., Division of Cardiovascular Medicine, University of Michig…	objective: air pollution is associated with an increased risk for cardiovascular events. many of the biological pathways involved could also promote diabetes mellitus (dm). we therefore investigated the association between dm prevalence and exposure to traffic-related air pollution (nitrogen dioxide [no 2]). methods: study participants were patients who attended two respiratory clinics in hamilto…		nitrogen dioxide; adult; aged; air pollutant; air pollution; air sampling; article; Canada; diabetes mellitus; environmental exposure; environmental monitoring; exhaust gas; female; human; insulin resistance; logistic regression analysis; major clinical study; male; motor vehicle; non insulin dependent diabetes mellitus; risk assessment; sex difference; traffic; Adult; Aged; Air Pollutants; Case-…	Brook, R.D.24 Frank Llyod Wright Dr., Ann Arbor, MI, 48106-0739, United States; email: robdbrok@umich.edu			10762752		JOEMF	18188079	English	J. Occup. Environ. Med.	Article		Scopus	2-s2.0-38049138440	1
120	Plotkin J.S., Buell J.F., Njoku M.J., Wilson S., Kuo P.C., Bartlett S.T., Howell C., Johnson L.B.	methemoglobinemia associated with dapsone treatment in solid organ transplant recipients: a two-case report and review	1997	Liver Transplantation and Surgery	3	2		149	152	NA	27	10.1002/lt.500030207	https://www.scopus.com/inward/record.uri?eid=2-s2.0-0031051857&doi=10.1002%2flt.500030207&partnerID=40&md5=0738a6fe8b05cc0c09498dbf24c83b8d	Department of Anesthesiology, Univ. of Maryland Medical Center, 22 South Greerne Street, Baltimore, MD 21201-1595, United States	Plotkin, J.S., Department of Anesthesiology, Univ. of Maryland Medical Center, 22 South Greerne Street, Baltimore, MD 21201-1595, United States; Buell, J.F., Department of Anesthesiology, Univ. of Maryland Medical Center, 22 South Greerne Street, Baltimore, MD 21201-1595, United States; Njoku, M.J., Department of Anesthesiology, Univ. of Maryland Medical Center, 22 South Greerne Street, Baltimore…	dapsone, a sulfone antibiotic, has been increasingly used in solid- organ transplant recipients for the primary prevention of pneumocystis carinii pneumonia, especially in patients with documented sulfa allergy. a known side effect of dapsone therapy, however, is methemoglobinemia, a condition leading to impaired tissue oxygen delivery. this report documents two cases of dapsone-induced methemogl…		acetanilide; amyl nitrite; analgesic agent; anesthetic agent; aniline; antibiotic agent; benzocaine; bismuth nitrate; butyl nitrite; chloroquine; dapsone; glyceryl trinitrate; immunosuppressive agent; lidocaine; methylprednisolone sodium succinate; nitrate; nitrobenzene; nitrogen dioxide; nitroprusside sodium; paracetamol; pentamidine; phenacetin; phenazopyridine; prilocaine; primaquine; silver n…	Plotkin, J.S.; Department of Anesthesiology, Univ. of Maryland Medical Center, 22 South Greerne Street, Baltimore, MD 21201-1595, United States		W.B. Saunders	10743022		LTSUF	9346728	English	LIVER TRANSPLANT. SURG.	Article		Scopus	2-s2.0-0031051857	1
121	Badaloni C., Cesaroni G., Cerza F., Davoli M., Brunekreef B., Forastiere F.	effects of long-term exposure to particulate matter and metal components on mortality in the rome longitudinal study	2017	Environment International	109			146	154	NA	NA	10.1016/j.envint.2017.09.005	https://www.scopus.com/inward/record.uri?eid=2-s2.0-85032142057&doi=10.1016%2fj.envint.2017.09.005&partnerID=40&md5=cc54898edac9551d5effa9268905d9b5	Department of Epidemiology, Lazio Regional Health Service, ASL Roma 1, Rome, Italy; Institute for Risk Assessment Science, Utrecht University, Utrecht, Netherlands; Department of Epidemiology, Julius Center for Health Sciences and Primary Care, University Medical Center Utrecht, Utrecht, Netherlands	Badaloni, C., Department of Epidemiology, Lazio Regional Health Service, ASL Roma 1, Rome, Italy; Cesaroni, G., Department of Epidemiology, Lazio Regional Health Service, ASL Roma 1, Rome, Italy; Cerza, F., Department of Epidemiology, Lazio Regional Health Service, ASL Roma 1, Rome, Italy; Davoli, M., Department of Epidemiology, Lazio Regional Health Service, ASL Roma 1, Rome, Italy; Brunekreef, …	background the effect of long-term exposure to metal components in particulate matter on mortality are still controversial. objectives to study the association between long-term exposure to pm10, pm2.5, pm2.5 absorbance, particulate matter components (copper, iron, zinc, sulfur, silicon, potassium, nickel, and vanadium) and non-accidental, cardiovascular (cvd), and ischemic heart disease (ihd) mo…	Air pollution; Long-term exposure; Mortality; Particulate components; Rome Longitudinal Study	Accidents; Air pollution; Land use; Nickel; Pollution; Regression analysis; Zinc; Annual average concentration; Cardiovascular mortality; Ischemic heart disease; Land-use regression models; Long term exposure; Longitudinal study; Mortality; Particulate components; Particles (particulate matter); copper; iron; metal; nickel; nitrate; potassium; silicon; sulfur; vanadium; zinc; heavy metal; atmosph…	Badaloni, C.; Department of Epidemiology of the Lazio Regional Health Service, ASL Roma 1, Via Cristoforo Colombo, 112, Italy; email: c.badaloni@deplazio.it		Elsevier Ltd	1604120		ENVID	28974306	English	Environ. Int.	Article		Scopus	2-s2.0-85032142057	4
122	Vidale S., Arnaboldi M., Bosio V., Corrado G., Guidotti M., Sterzi R., Campana C.	short-term air pollution exposure and cardiovascular events: a 10-year study in the urban area of como, italy	2017	International Journal of Cardiology	248			389	393	NA	4	10.1016/j.ijcard.2017.06.037	https://www.scopus.com/inward/record.uri?eid=2-s2.0-85023633349&doi=10.1016%2fj.ijcard.2017.06.037&partnerID=40&md5=4423a1cf0b17012e99f463413e1a1e24	Department of Neurology & Stroke Unit, Sant'Anna Hospital, Como, Italy; Social & Health Direction, Sant'Anna Hospital, Como, Italy; Department of Cardiology, Valduce Hospital, Como, Italy; Department of Neurology, Valduce Hospital, Como, Italy; Department of Neurology, Niguarda Ca' Granda Hospital, Milan, Italy; Department of Cardiology, Sant'Anna Hospital, Como, Italy	Vidale, S., Department of Neurology & Stroke Unit, Sant'Anna Hospital, Como, Italy; Arnaboldi, M., Department of Neurology & Stroke Unit, Sant'Anna Hospital, Como, Italy; Bosio, V., Social & Health Direction, Sant'Anna Hospital, Como, Italy; Corrado, G., Department of Cardiology, Valduce Hospital, Como, Italy; Guidotti, M., Department of Neurology, Valduce Hospital, Como, Italy; Sterzi, R., Depar…	background in the last years several studies have investigated the effects of some air pollutants on cardiovascular diseases (cvd), but the results are not conclusive. aim of this study was to investigate the association between short-term exposure to ambient air pollution and cvd events in a long-term observational period. methods all cvd events (myocardial infarction ??mi and ischemic stroke ??…	Air pollution; Cardiovascular disease; Risk factor	aged; air pollution; ambient air; Article; brain ischemia; controlled study; female; generalized additive model; heart infarction; human; Italy; linear regression analysis; major clinical study; male; particulate matter; prevalence; priority journal; risk factor; statistical model; urban area; air pollution; analysis; cardiovascular disease; environmental exposure; environmental monitoring; hospi…	Vidale, S.; Department of Neurology & Stroke Unit, Sant'Anna Hospital, Via Napoleaona, 60, Italy; email: simone.vidale@asst-lariana.it		Elsevier Ireland Ltd	1675273		IJCDD	28711336	English	Int. J. Cardiol.	Article		Scopus	2-s2.0-85023633349	2
123	Lee M.W., Choi B.G., Kim S.W., Rha S.-W., Shim M.S., Kim D.J., Seo H.S., Oh D.J., Jeong M.H., Other Korea Acute Myocardial Infarction Registry (KAMIR) investigators, Kim Y.H., Kim Y.J., Kim C.J., Cho M.C., Ahn Y., Kim J.H., Chae S.C., Hur S.H., Seong I.W., Hong T.J., Choi D.H., Chae J.K., Rhew J.Y., Kim D.I., Chae I.H., Yoon J.H., Koo B.K., Kim B.O., Lee M.Y., Kim K.S., Hwang J.Y., Oh S.K., Lee N…	air pollution and short-term clinical outcomes of patients with acute myocardial infarction	2017	Clinical and Experimental Pharmacology and Physiology	44	6		631	638	NA	1	10.1111/1440-1681.12755	https://www.scopus.com/inward/record.uri?eid=2-s2.0-85019595747&doi=10.1111%2f1440-1681.12755&partnerID=40&md5=6eddf828e8bc05f92efdf9e322acb82f	Department of Integrated Biomedical and Life Sciences, Korea University Graduate School, Seoul, South Korea; Department of Medicine, Korea University Graduate School, Seoul, South Korea; Korea University Guro Hospital, Seoul, South Korea; Chonnam National University Hospital, Gwangju, South Korea	Lee, M.W., Department of Integrated Biomedical and Life Sciences, Korea University Graduate School, Seoul, South Korea; Choi, B.G., Department of Medicine, Korea University Graduate School, Seoul, South Korea; Kim, S.W., Department of Integrated Biomedical and Life Sciences, Korea University Graduate School, Seoul, South Korea; Rha, S.-W., Department of Medicine, Korea University Graduate School,…	ambient air pollution is well-known to be a serious risk factor for cardiovascular diseases, stroke, and death. however, the association between air pollutants (ap) exposure and short-term clinical outcomes in acute myocardial infarction (ami) patients (pts) has not been elucidated well. in the present study, 37?880 ami pts were enrolled from october 2005 to december 2013 in a nationwide large-sc…	Acute myocardial infarction; air pollutant; air pollution; particular matter	acute heart infarction; adult; air pollution; Article; clinical outcome; death; disease association; female; heart death; human; major clinical study; male; multicenter study; particulate matter; prospective study; register; risk; acute disease; air pollutant; air pollution; heart infarction; middle aged; prognosis; time factor; Acute Disease; Air Pollutants; Air Pollution; Female; Humans; Male; …	Kim, S.W.; Department of Integrated Biomedical and Life Sciences, Korea University Graduate SchoolSouth Korea; email: swkimkorea@korea.ac.kr		Blackwell Publishing	3051870		CEXPB	28345145	English	Clin. Exp. Pharmacol. Physiol.	Article		Scopus	2-s2.0-85019595747	2
124	Ma Y., Zhang H., Zhao Y., Zhou J., Yang S., Zheng X., Wang S.	short-term effects of air pollution on daily hospital admissions for cardiovascular diseases in western china	2017	Environmental Science and Pollution Research	24	16		14071	14079	NA	3	10.1007/s11356-017-8971-z	https://www.scopus.com/inward/record.uri?eid=2-s2.0-85017453896&doi=10.1007%2fs11356-017-8971-z&partnerID=40&md5=7370100b878c44b1281cb99a312e6fc4	College of Atmospheric Science, Key Laboratory of Semi-Arid Climate Change, Ministry of Education, Lanzhou University, Lanzhou, China; College of Atmospheric Science, Nanjing University, Nanjing, China; Chengdu University of Information Technology, Chengdu, China	Ma, Y., College of Atmospheric Science, Key Laboratory of Semi-Arid Climate Change, Ministry of Education, Lanzhou University, Lanzhou, China; Zhang, H., College of Atmospheric Science, Nanjing University, Nanjing, China; Zhao, Y., College of Atmospheric Science, Key Laboratory of Semi-Arid Climate Change, Ministry of Education, Lanzhou University, Lanzhou, China; Zhou, J., College of Atmospheric…	controlling the confounding factors on cardiovascular diseases, such as long-time trend, calendar effect, and meteorological factors, a generalized additive model (gam) was used to investigate the short-term effects of air pollutants (pm10, so2, and no2) on daily cardiovascular admissions from march 1st to may 31st during 2007 to 2011 in lanzhou, a heavily polluted city in western china. the infl…	Air pollution; Cardiovascular diseases; Dust storm; Hospital admissions; Time-series	atmospheric pollution; cardiovascular disease; confidence interval; dust storm; hospital sector; particulate matter; pollution effect; risk assessment; spatiotemporal analysis; time series analysis; China; Gansu; Lanzhou; adolescent; adult; aged; air pollutant; air pollution; cardiovascular disease; child; China; city; female; hospital admission; human; infant; male; middle aged; preschool child;…	Ma, Y.; College of Atmospheric Science, Key Laboratory of Semi-Arid Climate Change, Ministry of Education, Lanzhou UniversityChina; email: mayuxia07@lzu.edu.cn		Springer Verlag	9441344		ESPLE	28409432	English	Environ. Sci. Pollut. Res.	Article		Scopus	2-s2.0-85017453896	2
125	Plusquin M., Guida F., Polidoro S., Vermeulen R., Raaschou-Nielsen O., Campanella G., Hoek G., Kyrtopoulos S.A., Georgiadis P., Naccarati A., Sacerdote C., Krogh V., Bas Bueno-de-Mesquita H., Monique Verschuren W.M., Sayols-Baixeras S., Panni T., Peters A., Hebels D.G.A.J., Kleinjans J., Vineis P., Chadeau-Hyam M.	dna methylation and exposure to ambient air pollution in two prospective cohorts	2017	Environment International	108			127	136	NA	4	10.1016/j.envint.2017.08.006	https://www.scopus.com/inward/record.uri?eid=2-s2.0-85027838720&doi=10.1016%2fj.envint.2017.08.006&partnerID=40&md5=b94ebb5d115555192f4a20b2bfb9b5c1	Department of Epidemiology and Biostatistics, The School of Public Health, Imperial College London, London, United Kingdom; Medical Research Council-Health Protection Agency Centre for Environment and Health, Imperial College London, London, United Kingdom; Centre for Environmental Sciences, Hasselt University, Hasselt, Belgium; IIGM, Italian Institute for Genomic Medicine, Turin, Italy; Institut…	Plusquin, M., Department of Epidemiology and Biostatistics, The School of Public Health, Imperial College London, London, United Kingdom, Medical Research Council-Health Protection Agency Centre for Environment and Health, Imperial College London, London, United Kingdom, Centre for Environmental Sciences, Hasselt University, Hasselt, Belgium; Guida, F., Department of Epidemiology and Biostatistic…	long-term exposure to air pollution has been associated with several adverse health effects including cardiovascular, respiratory diseases and cancers. however, underlying molecular alterations remain to be further investigated. the aim of this study is to investigate the effects of long-term exposure to air pollutants on (a) average dna methylation at functional regions and, (b) individual diffe…	Air pollution; EPIC; Epigenome-wide DNA methylation; Illumina 450 k human methylation array; NOx; Particulate matter	Air pollution; Diseases; DNA; Gene expression; Gene expression regulation; Genes; Immune system; Methylation; Nitrogen compounds; Nitrogen oxides; Particles (particulate matter); Pollution; Population statistics; Adverse health effects; Air pollution exposures; DNA Methylation; EPIC; Functional interpretations; Gene expression levels; Illumina; Particulate Matter; Alkylation; nitric oxide; atmosp…	Chadeau-Hyam, M.; MRC-PHE Centre for Environment and Health, Imperial College London, St Mary's Campus, Norfolk Place, United Kingdom; email: m.chadeau@imperial.ac.uk		Elsevier Ltd	1604120		ENVID	28843141	English	Environ. Int.	Article	Open Access	Scopus	2-s2.0-85027838720	4
126	Zhu J., Zhang X., Zhang X., Dong M., Wu J., Dong Y., Chen R., Ding X., Huang C., Zhang Q., Zhou W.	the burden of ambient air pollution on years of life lost in wuxi, china, 2012??015: a time-series study using a distributed lag non-linear model	2017	Environmental Pollution	224			689	697	NA	5	10.1016/j.envpol.2017.02.053	https://www.scopus.com/inward/record.uri?eid=2-s2.0-85014121282&doi=10.1016%2fj.envpol.2017.02.053&partnerID=40&md5=5332f8312d81f8f37b75796fbc981b0c	Wuxi Center for Disease Control and Prevention, 499 Jincheng Road, Liangxi District, Wuxi, Jiangsu, China; Wuxi Municipal Environmental Monitoring Center, 58 Caozhangxincun, Liangxi District, Wuxi, Jiangsu, China; Wuxi Municipal Meteorological Monitoring Center, 8 Jianheng Road, Xishan District, Wuxi, Jiangsu, China	Zhu, J., Wuxi Center for Disease Control and Prevention, 499 Jincheng Road, Liangxi District, Wuxi, Jiangsu, China; Zhang, X., Wuxi Center for Disease Control and Prevention, 499 Jincheng Road, Liangxi District, Wuxi, Jiangsu, China; Zhang, X., Wuxi Center for Disease Control and Prevention, 499 Jincheng Road, Liangxi District, Wuxi, Jiangsu, China; Dong, M., Wuxi Municipal Environmental Monitori…	ambient air pollution ranks high among the risk factors that increase the global burden of disease. previous studies focused on assessing mortality risk and were sparsely performed in populous developing countries with deteriorating environments. we conducted a time-series study to evaluate the air pollution-associated years of life lost (yll) and mortality risk and to identify potential modifier…	Air pollution; Modifiers; Non-accidental mortality; Time-series study; Years of life lost	Air pollution; Developing countries; Fog; Health risks; Nitrogen oxides; Regression analysis; Risk assessment; Sulfur dioxide; Time series; Ambient air pollution; Confidence interval; Demographic characteristics; Gaseous pollutants; Inter quartile ranges; Modifiers; Non-accidental mortality; Years of life lost; Pollution; nitrogen oxide; sulfur dioxide; toxic gas; air pollutant; ambient air; atmo…	Zhou, W.; Wuxi Center for Disease Control and Prevention, 499 Jincheng Road, Liangxi District, China; email: wxcdczwj@163.com		Elsevier Ltd	2697491		ENPOE	28258859	English	Environ. Pollut.	Article		Scopus	2-s2.0-85014121282	4
127	Yang H.-C., Chang S.-H., Lu R., Liou D.-M.	the effect of particulate matter size on cardiovascular health in taipei basin, taiwan	2016	Computer Methods and Programs in Biomedicine	137			261	268	NA	3	10.1016/j.cmpb.2016.08.014	https://www.scopus.com/inward/record.uri?eid=2-s2.0-84991669844&doi=10.1016%2fj.cmpb.2016.08.014&partnerID=40&md5=392e21a94d38dc016d9cf9940e5c7c4e	Institute of Biomedical Informatics, National Yang-Ming University, Taipei, Taiwan; International Center for Health Information Technology (ICHIT), Taipei Medical University, Taiwan; Graduate Institute of Biomedical Informatics, College of Medicine Science and Technology, Taipei Medical University, Taipei, Taiwan; Department of Healthcare Administration and Medical Informatics, Kaohsiung Medical …	Yang, H.-C., Institute of Biomedical Informatics, National Yang-Ming University, Taipei, Taiwan, International Center for Health Information Technology (ICHIT), Taipei Medical University, Taiwan; Chang, S.-H., Institute of Biomedical Informatics, National Yang-Ming University, Taipei, Taiwan; Lu, R., International Center for Health Information Technology (ICHIT), Taipei Medical University, Taiwan…	background although the overall effect of particulate matter (pm) on cardiovascular disease (cvd) has been previously documented, the effect of different pm sizes (pm10, pm2.5-10 and pm2.5) has not been well studied. this study estimates the effect of different pm sizes on the incidence of cvd in taipei, taiwan. methods we collected outpatients with cvd from 2006 to 2010 and data on the concentra…	Cardiovascular disease; Distributed lag non-linear model; Particulate matter	Carbon; Carbon monoxide; Cardiology; Diseases; Nitrogen oxides; Nonlinear systems; Pollution; Sulfur dioxide; Air pollutants; Cardio-vascular disease; Confidence interval; Inter quartile ranges; Nitrogen dioxides; Non-linear model; Particulate Matter; Air pollution; adult; aged; air pollution; air quality; air quality standard; Article; cardiovascular disease assessment; disease association; fema…	Liou, D.-M.; Institute of Biomedical Informatics, National Yang-Ming University, No. 155, Sec. 2, Li-Nong St., Beitou District, Taiwan; email: dmliou@ym.edu.tw		Elsevier Ireland Ltd	1692607		CMPBE	28110730	English	Comput. Methods Programs Biomed.	Article		Scopus	2-s2.0-84991669844	4
128	Lu X., Yao T., Fung J.C.H., Lin C.	estimation of health and economic costs of air pollution over the pearl river delta region in china	2016	Science of the Total Environment	566-567			134	143	NA	11	10.1016/j.scitotenv.2016.05.060	https://www.scopus.com/inward/record.uri?eid=2-s2.0-84969287483&doi=10.1016%2fj.scitotenv.2016.05.060&partnerID=40&md5=05e46ad8fdf21af751c46fb6976b0363	Division of Environment, Hong Kong University of Science and Technology, Clear Water Bay, Hong Kong; Department of Mathematics, Hong Kong University of Science and Technology, Clear Water Bay, Hong Kong; Department of Civil and Environmental Engineering, Hong Kong University of Science and Technology, Clear Water Bay, Hong Kong	Lu, X., Division of Environment, Hong Kong University of Science and Technology, Clear Water Bay, Hong Kong; Yao, T., Division of Environment, Hong Kong University of Science and Technology, Clear Water Bay, Hong Kong; Fung, J.C.H., Division of Environment, Hong Kong University of Science and Technology, Clear Water Bay, Hong Kong, Department of Mathematics, Hong Kong University of Science and Te…	the pearl river delta region (prd) is the economic growth engine of china and also one of the most urbanized regions in the world. as a two-sided sword, rapid economic development causes air pollution and poses adverse health effects to the citizens in this area. this work estimated the negative health effects in the prd caused by the four major ambient pollutants (so2, no2, o3 and pm10) from 201…	Air pollution; Economic loss; Negative health effect; Pearl River Delta; Urbanization	Air pollution; Air pollution control; Diseases; Economic and social effects; Economics; Gems; Health; Losses; Nitrogen oxides; Pollution; Pollution control; Rivers; Sulfur dioxide; Adverse health effects; Economic loss; Gross domestic products; Health effects; Pearl River delta; Pearl River Delta region; Urbanization; Value of statistical lives; River pollution; nitric oxide; sulfate; air quality…	Fung, J.C.H.; Division of Environment, Hong Kong University of Science and TechnologyHong Kong; email: majfung@ust.hk		Elsevier B.V.	489697		STEVA	27220091	English	Sci. Total Environ.	Article		Scopus	2-s2.0-84969287483	2
129	Simons K., Devos S., Putman K., Coomans D., Van Nieuwenhuyse A., Buyl R.	direct cost saving potential in medication costs due to a reduction in outdoor air pollution for the brussels capital region	2016	Science of the Total Environment	562			760	765	NA	2	10.1016/j.scitotenv.2016.04.022	https://www.scopus.com/inward/record.uri?eid=2-s2.0-84963944100&doi=10.1016%2fj.scitotenv.2016.04.022&partnerID=40&md5=e0960e73f5e041b83cfd16764180bf56	Unit Health and Environment, Scientific Institute of Public Health, Juliette Wytsmanstraat 14, Brussels, Belgium; Department of Biostatistics and Medical Informatics - Public Health, Faculty of Medicine and Pharmacy, Vrije Universiteit Brussel, Laarbeeklaan 103, Brussels, Belgium; Interuniversity Centre for Health Economics Research, Faculty of Medicine and Pharmacy, Vrije Universiteit Brussel, L…	Simons, K., Unit Health and Environment, Scientific Institute of Public Health, Juliette Wytsmanstraat 14, Brussels, Belgium, Department of Biostatistics and Medical Informatics - Public Health, Faculty of Medicine and Pharmacy, Vrije Universiteit Brussel, Laarbeeklaan 103, Brussels, Belgium; Devos, S., Interuniversity Centre for Health Economics Research, Faculty of Medicine and Pharmacy, Vrije …	introduction: the adverse health effects of exposure to air pollution have been well-established and include mortality, hospital admissions, emergency department visits, etc, but also less severe outcomes such as medication use and purchase. the economic impact, an additional motivator for policy, has been studied primarily for the more severe outcomes. methods: purchase data of reimbursed medica…	Air pollution; Direct costs; Medication sales; Time series analysis	Air pollution; Cost accounting; Cost effectiveness; Costs; Harmonic analysis; Health insurance; Hospitals; Nitrogen oxides; Pollution; Pulmonary diseases; Reduction; Sales; Time series analysis; Adverse health effects; Brussels Capital Region; Chronic obstructive pulmonary disease; Direct costs; Emergency departments; Outdoor air pollution; Pollutant concentration; Pollution concentration; Cost b…	Simons, K.; Department of Biostatistics and Medical Informatics - Public Health, Faculty of Medicine and Pharmacy, Vrije Universiteit Brussel, Laarbeeklaan 103, Belgium		Elsevier B.V.	489697		STEVA	27110987	English	Sci. Total Environ.	Article		Scopus	2-s2.0-84963944100	4
130	Assibey-Mensah V., Liu K., Thurston S.W., Stevens T.P., Zhang J., Zhang J., Kane C., Pan Y., Weinberger B., Ohman-Strickland P., Woodruff T., Rich D.Q.	impact of the 2008 beijing olympics on the risk of pregnancy complications	2016	Archives of Environmental and Occupational Health	71	4		208	215	NA	2	10.1080/19338244.2015.1058236	https://www.scopus.com/inward/record.uri?eid=2-s2.0-84958524855&doi=10.1080%2f19338244.2015.1058236&partnerID=40&md5=fec4ee97079e4e211c7c723d27392835	Department of Public Health Sciences, School of Medicine and Dentistry, University of Rochester, Rochester, NY, United States; Department of Maternal and Child Health, Beijing Obstetrics and Gynecology Hospital, Capital Medical University, Beijing, China; Department of Biostatistics and Computational Biology, School of Medicine and Dentistry, University of Rochester, Rochester, NY, United States;…	Assibey-Mensah, V., Department of Public Health Sciences, School of Medicine and Dentistry, University of Rochester, Rochester, NY, United States; Liu, K., Department of Maternal and Child Health, Beijing Obstetrics and Gynecology Hospital, Capital Medical University, Beijing, China; Thurston, S.W., Department of Biostatistics and Computational Biology, School of Medicine and Dentistry, Universit…	abstract: taking advantage of the natural experiment of the 2008 beijing olympics (august 8 to september 24), when air pollution levels decreased by 13% to 60%, the authors assessed whether having ?? pregnancy month during the olympics was associated with decreased risks of hypertensive disorders (hds) and/or fetal-placental conditions (fpcs). singleton births to mothers with ?? pregnancy month i…	2008 Beijing Olympics; air pollution reduction; hypertensive disorders; placental conditions; pregnancy complications	particulate matter; adult; adverse effects; air pollution; analysis; China; female; history; human; hypertension; intoxication; particulate matter; pregnancy; Pregnancy Complications; risk assessment; sport; Adult; Air Pollution; Anniversaries and Special Events; Beijing; Female; Humans; Hypertension; Particulate Matter; Pregnancy; Pregnancy Complications; Risk Assessment; Sports	Rich, D.Q.; Department of Public Health Sciences, School of Medicine and Dentistry, University of Rochester, 265 Crittenden Boulevard, CU 420644, United States; email: david_rich@urmc.rochester.edu		Taylor and Francis Inc.	19338244			26066998	English	Archiv. Environ. Occup. Health	Article		Scopus	2-s2.0-84958524855	2
132	Cai Y., Zhang B., Ke W., Feng B., Lin H., Xiao J., Zeng W., Li X., Tao J., Yang Z., Ma W., Liu T.	associations of short-term and long-term exposure to ambient air pollutants with hypertension: a systematic review and meta-analysis	2016	Hypertension	68	1		62	70	NA	27	10.1161/HYPERTENSIONAHA.116.07218	https://www.scopus.com/inward/record.uri?eid=2-s2.0-84973308355&doi=10.1161%2fHYPERTENSIONAHA.116.07218&partnerID=40&md5=4ce71ada49027dd17ab58e725c7b13ad	Department of Preventive Medicine, School of Public Health, Sun Yat-Sen University, Guangzhou, China; Guangzhou Key Laboratory of Environmental Pollution and Health Risk Assessment, Guangzhou, China; Guangdong Provincial Institute of Public Health, Guangdong Provincial Center for Disease Control and Prevention, Guangzhou, China; South China Institute of Environmental Sciences, Ministry of Environ…	Cai, Y., Department of Preventive Medicine, School of Public Health, Sun Yat-Sen University, Guangzhou, China, Guangzhou Key Laboratory of Environmental Pollution and Health Risk Assessment, Guangzhou, China; Zhang, B., Department of Preventive Medicine, School of Public Health, Sun Yat-Sen University, Guangzhou, China, Guangzhou Key Laboratory of Environmental Pollution and Health Risk Assessmen…	hypertension is a major disease of burden worldwide. previous studies have indicated that air pollution might be a risk factor for hypertension, but the results were controversial. to fill this gap, we performed a meta-analysis of epidemiological studies to investigate the associations of short-term and long-term exposure to ambient air pollutants with hypertension. we searched all of the studies…	air pollution; hypertension; long-term exposure; meta-analysis; short-term exposure	carbon monoxide; nitrogen oxide; ozone; sulfur dioxide; air pollutant; carbon monoxide; nitrogen oxide; ozone; particulate matter; sulfur dioxide; air pollutant; air pollution; ambient air; Article; data base; disease association; environmental exposure; human; hypertension; long term exposure; particulate matter; priority journal; risk factor; adverse effects; air pollutant; analysis; comparativ…	Ma, W.; Department of Preventive Medicine, School of Public Health, Sun Yat-Sen UniversityChina; email: mawj@gdiph.org.cn		Lippincott Williams and Wilkins	0194911X		HPRTD	27245182	English	Hypertension	Article		Scopus	2-s2.0-84973308355	4
133	Bilenko N., Brunekreef B., Beelen R., Eeftens M., de Hoogh K., Hoek G., Koppelman G.H., Wang M., van Rossem L., Gehring U.	associations between particulate matter composition and childhood blood pressure - the piama study	2015	Environment International	84			1	6	NA	12	10.1016/j.envint.2015.07.010	https://www.scopus.com/inward/record.uri?eid=2-s2.0-84936991506&doi=10.1016%2fj.envint.2015.07.010&partnerID=40&md5=34f6bafae4d67131c072058a72afcf8f	Institute for Risk Assessment Sciences, Utrecht University, P.O. Box 80178, Utrecht, Netherlands; Julius Center for Health Sciences and Primary Care, University Medical Center Utrecht, P.O. Box 85500, Utrecht, Netherlands; Department of Epidemiology and Public Health, Swiss Tropical and Public Health Institute, Socinstrasse 57, Basel, Switzerland; University of Basel, Petersplatz 1, Basel, Switze…	Bilenko, N., Institute for Risk Assessment Sciences, Utrecht University, P.O. Box 80178, Utrecht, Netherlands; Brunekreef, B., Institute for Risk Assessment Sciences, Utrecht University, P.O. Box 80178, Utrecht, Netherlands, Julius Center for Health Sciences and Primary Care, University Medical Center Utrecht, P.O. Box 85500, Utrecht, Netherlands; Beelen, R., Institute for Risk Assessment Science…	background: childhood blood pressure is an important predictor of hypertension and cardiovascular disease in adulthood. evidence for an association between ambient particulate matter (pm) exposure and blood pressure is increasing, but little is known about the relevance of different pm constituents. objectives: we investigated the association between particulate matter composition and blood press…	Air pollution; Birth cohort; Cardiovascular; Elemental composition; Epidemiology	Air pollution; Diseases; Epidemiology; Iron; Land use; Potassium; Silicon; Ambient particulate Matter; Annual average concentration; Birth cohort; Cardiovascular; Diastolic blood pressures; Elemental compositions; Land-use regression models; Particulate matter compositions; Blood pressure; copper; element; iron; nickel; potassium; silicon; sulfur; vanadium; zinc; air pollutant; exhaust gas; parti…	Gehring, U.; Institute for Risk Assessment Sciences, Utrecht University, P.O. Box 80178, Netherlands		Elsevier Ltd	1604120		ENVID	26186643	English	Environ. Int.	Article		Scopus	2-s2.0-84936991506	4
134	Devos S., Cox B., Dhondt S., Nawrot T., Putman K.	cost saving potential in cardiovascular hospital costs due to reduction in air pollution	2015	Science of the Total Environment	527-528			413	419	NA	5	10.1016/j.scitotenv.2015.04.104	https://www.scopus.com/inward/record.uri?eid=2-s2.0-84929223637&doi=10.1016%2fj.scitotenv.2015.04.104&partnerID=40&md5=01ac169a89db467a0befbd6c910d7aa1	Interuniversity Centre for Health Economics Research, Faculty of Medicine and Pharmacy, Vrije Universiteit Brussel, Laarbeeklaan 103, Brussels, Belgium; Centre for Environmental Sciences, Hasselt University, Agoralaan building D, Diepenbeek, Belgium; Department of Public Health, University of Leuven (KU Leuven), Herestraat 49, Leuven, Belgium	Devos, S., Interuniversity Centre for Health Economics Research, Faculty of Medicine and Pharmacy, Vrije Universiteit Brussel, Laarbeeklaan 103, Brussels, Belgium; Cox, B., Centre for Environmental Sciences, Hasselt University, Agoralaan building D, Diepenbeek, Belgium; Dhondt, S., Interuniversity Centre for Health Economics Research, Faculty of Medicine and Pharmacy, Vrije Universiteit Brussel, …	objective: we describe a methodological framework to estimate potential cost savings in belgium for a decrease in cardiovascular emergency admissions (ischemic heart disease (ihd), heart rhythm disturbances (hrd), and heart failure) due to a reduction in air pollution. methods: hospital discharge data on emergency admissions from an academic hospital were used to identify cases, derive risk funct…	Air pollution; Cardiovascular diseases; Case-crossover analysis; Hospital costs; Micro-costing analysis approach	Air pollution; Cardiology; Cost estimating; Cost reduction; Costs; Diseases; Hospitals; Pollution; Reduction; Risk assessment; Risk perception; Cardio-vascular disease; Case crossovers; Cost saving potentials; Costing analysis; Heart rhythm disturbances; Hospital costs; Ischemic heart disease; Methodological frameworks; Cost benefit analysis; atmospheric pollution; cardiovascular disease; cost an…	Devos, S.; Interuniversity Centre for Health Economics Research, Faculty of Medicine and Pharmacy, Vrije Universiteit Brussel, Laarbeeklaan 103, Belgium		Elsevier	489697		STEVA	25981939	English	Sci. Total Environ.	Article		Scopus	2-s2.0-84929223637	4
135	Liu Y., Chen X., Huang S., Tian L., Lu Y., Mei Y., Ren M., Li N., Liu L., Xiang H.	association between air pollutants and cardiovascular disease mortality in wuhan, china	2015	International Journal of Environmental Research and Public Health	12	4		3506	3516	NA	15	10.3390/ijerph120403506	https://www.scopus.com/inward/record.uri?eid=2-s2.0-84927656371&doi=10.3390%2fijerph120403506&partnerID=40&md5=cfc9a1e3f23bccf0d44bd192d4950f6a	School of Public Health, Wuhan University, Wuhan, Hubei Province, China; Global Health Institute, Wuhan University, Wuhan, Hubei Province, China; Hubei Provincial Center for Disease Control and Prevention, Wuhan, Hubei Province, China; State Key Laboratory of Information Engineering in Surveying, Mapping and Remote Sensing, Wuhan University, Wuhan, China; Environmental Health Laboratory, Departme…	Liu, Y., School of Public Health, Wuhan University, Wuhan, Hubei Province, China, Global Health Institute, Wuhan University, Wuhan, Hubei Province, China; Chen, X., School of Public Health, Wuhan University, Wuhan, Hubei Province, China, Global Health Institute, Wuhan University, Wuhan, Hubei Province, China; Huang, S., Hubei Provincial Center for Disease Control and Prevention, Wuhan, Hubei Prov…	we examined the associations of daily mean concentrations of ambient air pollutants (particulate matter (pm10), sulfur dioxide (so<inf>2</inf>), nitric oxide (no<inf>2</inf>)) and daily cardiovascular diseases (cvd) mortality in wuhan, china using a case-crossover design to analyze four years of data (2006??009) collected from the hubei provincial center for disease control and prevention and the…	Cardiovascular disease; Mortality; NO<inf>2</inf>; PM<inf>10</inf>; SO<inf>2</inf>	nitric oxide; sulfur oxide; air pollutant; particulate matter; atmospheric pollution; cardiovascular disease; environmental factor; health impact; mortality; nitric oxide; particulate matter; pollution effect; pollution exposure; sulfur dioxide; adult; aged; air pollutant; ambient air; Article; autumn; cardiovascular disease; cardiovascular mortality; China; controlled study; correlational study;…	Xiang, H.; School of Public Health, Wuhan UniversityChina		MDPI AG	16617827			25815523	English	Int. J. Environ. Res. Public Health	Article		Scopus	2-s2.0-84927656371	4
136	Jin L., Qiu J., Zhang Y., Qiu W., He X., Wang Y., Sun Q., Li M., Zhao N., Cui H., Liu S., Tang Z., Chen Y., Yue L., Da Z., Xu X., Huang H., Liu Q., Bell M.L., Zhang Y.	ambient air pollution and congenital heart defects in lanzhou, china	2015	Environmental Research Letters	10	7	74005			NA	5	10.1088/1748-9326/10/7/074005	https://www.scopus.com/inward/record.uri?eid=2-s2.0-84982069326&doi=10.1088%2f1748-9326%2f10%2f7%2f074005&partnerID=40&md5=68f811a76ea67958972a6f378501a68f	Yale University, School of Forestry and Environmental Studies, 195 Prospect Street, New Haven, CT, United States; Gansu Provincial Maternity and Child Care Hospital, 143 North Road Qilihe District, Lanzhou, Gansu Province, China; Gansu Academy of Environmental Sciences, Lanzhou, Gansu, China; Gansu Provincial Environmental Monitoring Central Station, Lanzhou, Gansu, China; Yale University, School…	Jin, L., Yale University, School of Forestry and Environmental Studies, 195 Prospect Street, New Haven, CT, United States; Qiu, J., Gansu Provincial Maternity and Child Care Hospital, 143 North Road Qilihe District, Lanzhou, Gansu Province, China; Zhang, Y., Gansu Academy of Environmental Sciences, Lanzhou, Gansu, China; Qiu, W., Gansu Provincial Maternity and Child Care Hospital, 143 North Road …	congenital heart defects are the most prevalent type of birth defects. the association of air pollution with congenital heart defects is not well understood. we investigated a cohort of 8969 singleton live births in lanzhou, china during 2010-2012. using inverse distance weighting, maternal exposures to particulate matter with diameters ??0 î¼m(pm10), nitrogen dioxide (no2), and sulfur dioxide (s…	Air pollution; Birth defect; China; Congenital heart defect; NO2; PM10; SO2	Air pollution; Health risks; Nitrogen oxides; Obstetrics; Pollution; Sulfur dioxide; Birth defects; China; Congenital heart defects; Congenital malformations; Inter quartile ranges; Inverse distance weighting; Patent ductus arteriosus; SO<sub>2</sub>; Heart; ambient air; atmospheric pollution; cardiovascular disease; cohort analysis; diameter; estimation method; logistics; monitoring system; nitr…			Institute of Physics Publishing	17489318			NA	English	Environ.Res.Lett.	Article	Open Access	Scopus	2-s2.0-84982069326	2
137	Chen L.	the air quality health index as a predictor of emergency department visits for ischemic stroke in edmonton, canada	2014	Journal of exposure science & environmental epidemiology	24	4		358	364	NA	5	10.1038/jes.2013.82	https://www.scopus.com/inward/record.uri?eid=2-s2.0-84925226441&doi=10.1038%2fjes.2013.82&partnerID=40&md5=8913d552eb6b5ccf214180097cf711d1	Population Studies Division, Healthy Environments and Consumer Safety Branch, Health Canada, 200 Eglantine Driveway, 1915B, Ottawa, Ontario, Canada K1A 0K9; 1] Population Studies Division, Healthy Environments and Consumer Safety Branch, Health Canada, 200 Eglantine Driveway, 1915B, Ottawa, Ontario, Canada K1A 0K9 [2] Department of Health Sciences, Carleton University, Ottawa, Ontario, Canada K1S…	Chen, L., Population Studies Division, Healthy Environments and Consumer Safety Branch, Health Canada, 200 Eglantine Driveway, 1915B, Ottawa, Ontario, Canada K1A 0K9, 1] Population Studies Division, Healthy Environments and Consumer Safety Branch, Health Canada, 200 Eglantine Driveway, 1915B, Ottawa, Ontario, Canada K1A 0K9 [2] Department of Health Sciences, Carleton University, Ottawa, Ontario, …	the air quality health index (aqhi) is an aggregate measure of outdoor air quality. we investigated associations between the aqhi and emergency department (ed) visits for acute ischemic stroke to validate the aqhi as a predictor of risk of morbidity from stroke. ed visits in edmonton, canada between 1998 and 2002 were linked to hourly aqhi values and concentrations of carbon monoxide (co), nitrog…		particulate matter; adolescent; adult; aged; brain ischemia; Canada; chemically induced; child; emergency health service; human; infant; middle aged; newborn; occupational exposure; particulate matter; preschool child; Stroke; utilization; very elderly; young adult; Adolescent; Adult; Aged; Aged, 80 and over; Alberta; Brain Ischemia; Child; Child, Preschool; Emergency Service, Hospital; Humans; I…				1559064X			24301354	English	J Expo Sci Environ Epidemiol	Article		Scopus	2-s2.0-84925226441	4
138	Chen L., Villeneuve P.J., Rowe B.H., Liu L., Stieb D.M.	the air quality health index as a predictor of emergency department visits for ischemic stroke in edmonton, canada	2014	Journal of Exposure Science and Environmental Epidemiology	24	4		358	364	NA	5	10.1038/jes.2013.82	https://www.scopus.com/inward/record.uri?eid=2-s2.0-84903151293&doi=10.1038%2fjes.2013.82&partnerID=40&md5=acba99a7f451b304a279a0ef09d7d647	Population Studies Division, Healthy Environments and Consumer Safety Branch, Health Canada, 200 Eglantine Driveway, 1915B, Ottawa, ON, K1A 0K9, Canada; Department of Health Sciences, Carleton University, Ottawa, ON, K1S 5B6155, Canada; Department of Emergency Medicine, School of Public Health, University of Alberta, Edmonton, AB, T6G 2B7, Canada; Population Studies Division, Healthy Environments…	Chen, L., Population Studies Division, Healthy Environments and Consumer Safety Branch, Health Canada, 200 Eglantine Driveway, 1915B, Ottawa, ON, K1A 0K9, Canada; Villeneuve, P.J., Population Studies Division, Healthy Environments and Consumer Safety Branch, Health Canada, 200 Eglantine Driveway, 1915B, Ottawa, ON, K1A 0K9, Canada, Department of Health Sciences, Carleton University, Ottawa, ON, K…	the air quality health index (aqhi) is an aggregate measure of outdoor air quality. we investigated associations between the aqhi and emergency department (ed) visits for acute ischemic stroke to validate the aqhi as a predictor of risk of morbidity from stroke. ed visits in edmonton, canada between 1998 and 2002 were linked to hourly aqhi values and concentrations of carbon monoxide (co), nitrog…	Air pollution; AQHI; Emergency department; Stroke	particulate matter; adolescent; adult; aged; brain ischemia; Canada; chemically induced; child; emergency health service; human; infant; middle aged; newborn; occupational exposure; particulate matter; preschool child; Stroke; toxicity; utilization; very elderly; young adult; Adolescent; Adult; Aged; Aged, 80 and over; Alberta; Brain Ischemia; Child; Child, Preschool; Emergency Service, Hospital;…	Chen, L.; Population Studies Division, Healthy Environments and Consumer Safety Branch, Health Canada, 200 Eglantine Driveway, 1915B, Ottawa, ON, K1A 0K9, Canada; email: Li.Chen@hc-sc.gc.ca		Nature Publishing Group	15590631			24301354	English	J. Expos. Sci. Environ. Epidemiol.	Article		Scopus	2-s2.0-84903151293	4
139	Straney L., Finn J., Dennekamp M., Bremner A., Tonkin A., Jacobs I.	evaluating the impact of air pollution on the incidence of out-of-hospital cardiac arrest in the perth metropolitan region: 2000-2010	2014	Journal of Epidemiology and Community Health	68	1		6	12	NA	16	10.1136/jech-2013-202955	https://www.scopus.com/inward/record.uri?eid=2-s2.0-84890316431&doi=10.1136%2fjech-2013-202955&partnerID=40&md5=34a0607aac9269e40243bc980b7fb2a1	School of Public Health and Preventive Medicine, Monash University, Melbourne, VIC, Australia; Curtin University, Perth, Australia; St John Ambulance Western Australia, Perth, Australia; School of Population Health, The University of Western Australia, Perth, Australia	Straney, L., School of Public Health and Preventive Medicine, Monash University, Melbourne, VIC, Australia; Finn, J., School of Public Health and Preventive Medicine, Monash University, Melbourne, VIC, Australia, Curtin University, Perth, Australia, St John Ambulance Western Australia, Perth, Australia; Dennekamp, M., School of Public Health and Preventive Medicine, Monash University, Melbourne, …	background out-of-hospital cardiac arrest (ohca) remains a major public health issue. several studies have found that an increased level of ambient particulate matter (pm) smaller than 2.5 microns (pm2.5) is associated with an increased risk of ohca. we investigated the relationship between air pollution levels and the incidence of ohca in perth, western australia. methods we linked st john ambul…		atmospheric pollution; cardiology; etiology; hospital sector; metropolitan area; monitoring; particulate matter; public health; risk factor; Australia; Canada; Ontario [Canada]; Perth [Ontario]; Western Australia; adult; age distribution; aged; air pollution; ambulance; article; Australia; crossover procedure; environmental exposure; environmental health; Epidemiology of cardiovascular disease; f…	Straney, L.; School of Public Health and Preventive Medicine, Monash University, Level 6, 99 Commercial Road, Melbourne, VIC 3004, Australia; email: lahn.straney@monash.edu			0143005X		JECHD	24046350	English	J. Epidemiol. Community Health	Article		Scopus	2-s2.0-84890316431	4
140	Xu X., Hu H., Ha S., Roth J.	ambient air pollution and hypertensive disorder of pregnancy	2014	Journal of Epidemiology and Community Health	68	1		13	20	NA	18	10.1136/jech-2013-202902	https://www.scopus.com/inward/record.uri?eid=2-s2.0-84890312525&doi=10.1136%2fjech-2013-202902&partnerID=40&md5=99a45471ae326fb0a5dc65f329f9209d	Department of Epidemiology, College of Public Health and Health Professional and College of Medicine, University of Florida, Gainesville, FL, United States; Department of Pediatrics, College of Medicine, University of Florida, Gainesville, FL, United States	Xu, X., Department of Epidemiology, College of Public Health and Health Professional and College of Medicine, University of Florida, Gainesville, FL, United States; Hu, H., Department of Epidemiology, College of Public Health and Health Professional and College of Medicine, University of Florida, Gainesville, FL, United States; Ha, S., Department of Epidemiology, College of Public Health and Heal…	background ambient air pollution has been implicated in the development of hypertensive disorders of pregnancy (hdp). however, evidence of the association between air pollution and hdp is still limited, and the effects of gaseous air pollutants on hdp and their time windows of exposure have not been well studied. methods we used the florida birth registry data to investigate the associations betw…		ambient air; atmospheric pollution; hypertension; numerical model; oxide; particulate matter; pollution effect; pollution exposure; pregnancy; Florida [United States]; Jacksonville; United States; adult; air pollution; article; birth certificate; environmental exposure; female; geographic mapping; human; hypertension; maternal hypertension; particulate matter; pregnancy; statistical model; United…	Xu, X.; Department of Epidemiology, College of Public Health and Health Professional and College of Medicine, University of Florida, PO Box 100231, Gainesville, FL 32610, United States; email: xhxu@phhp.ufl.edu			0143005X		JECHD	24022815	English	J. Epidemiol. Community Health	Article		Scopus	2-s2.0-84890312525	4
141	Pedersen M., Stayner L., Slama R., SÃ¸rensen M., Figueras F., Nieuwenhuijsen M.J., Raaschou-Nielsen O., Dadvand P.	ambient air pollution and pregnancy-induced hypertensive disorders: a systematic review and meta-analysis	2014	Hypertension	64	3		494	500	NA	54	10.1161/HYPERTENSIONAHA.114.03545	https://www.scopus.com/inward/record.uri?eid=2-s2.0-84907598718&doi=10.1161%2fHYPERTENSIONAHA.114.03545&partnerID=40&md5=52d93bcbd994459c4200f19cc6231e96	Centre for Research in Environmental Epidemiology, Doctor Aiguader 88, Barcelona, Spain; CIBER EpidemiologÃ­a y Salud PÃºblica, Madrid, Spain; Universitat Pompeu Fabra, Barcelona, Spain; INSERM, Team of Environmental Epidemiology Applied to Reproduction and Respiratory Health, Institute Albert Bonniot, Grenoble, France; Division of Epidemiology and Biostatistics, School of Public Health, Universi…	Pedersen, M., Centre for Research in Environmental Epidemiology, Doctor Aiguader 88, Barcelona, Spain, CIBER EpidemiologÃ­a y Salud PÃºblica, Madrid, Spain, Universitat Pompeu Fabra, Barcelona, Spain, INSERM, Team of Environmental Epidemiology Applied to Reproduction and Respiratory Health, Institute Albert Bonniot, Grenoble, France; Stayner, L., Centre for Research in Environmental Epidemiology,…	pregnancy-induced hypertensive disorders can lead to maternal and perinatal morbidity and mortality, but the cause of these conditions is not well understood. we have systematically reviewed and performed a meta-analysis of epidemiological studies investigating the association between exposure to ambient air pollution and pregnancy-induced hypertensive disorders including gestational hypertension…	Air pollution; Hypertension; Pre-eclampsia; Pregnancy; Pregnancy-induced	carbon monoxide; nitrogen oxide; ozone; air pollutant; air pollution; ambient air; article; Australia; environmental exposure; Europe; human; Iran; Japan; maternal hypertension; meta analysis; outcome assessment; particulate matter; preeclampsia; pregnancy; prevalence; priority journal; risk factor; systematic review; traffic; United States; air pollution; hypertension, pregnancy-induced; pre-ecl…	Pedersen, M.; Centre for Research in Environmental Epidemiology, Doctor Aiguader 88, Barcelona, Spain; email: mpedersen@creal.cat		Lippincott Williams and Wilkins	0194911X		HPRTD	24935943	English	Hypertension	Article		Scopus	2-s2.0-84907598718	4
142	Rojas-Rueda D., de Nazelle A., TeixidÃ³ O., Nieuwenhuijsen M.J.	health impact assessment of increasing public transport and cycling use in barcelona: a morbidity and burden of disease approach	2013	Preventive Medicine	57	5		573	579	NA	46	10.1016/j.ypmed.2013.07.021	https://www.scopus.com/inward/record.uri?eid=2-s2.0-84885851829&doi=10.1016%2fj.ypmed.2013.07.021&partnerID=40&md5=7618fc0ca59abdf5a4d05be770fbd2e5	Centre for Research in Environmental Epidemiology (CREAL), C. Doctor Aiguader, 88, 08003 Barcelona, Spain; Municipal Institute of Medical Research (IMIM-Hospital del Mar), Barcelona, Spain; Universitat Pompeu Fabra (UPF), Departament de CiÃ¨ncies Experimentals i de la Salut, Barcelona, Spain; CIBER EpidemiologÃ­a y Salud PÃºblica (CIBERESP), Spain; Imperial College London, South Kensington Campus…	Rojas-Rueda, D., Centre for Research in Environmental Epidemiology (CREAL), C. Doctor Aiguader, 88, 08003 Barcelona, Spain, Municipal Institute of Medical Research (IMIM-Hospital del Mar), Barcelona, Spain, Universitat Pompeu Fabra (UPF), Departament de CiÃ¨ncies Experimentals i de la Salut, Barcelona, Spain, CIBER EpidemiologÃ­a y Salud PÃºblica (CIBERESP), Spain; de Nazelle, A., Imperial Colleg…	objective: quantify the health impacts on morbidity of reduced car trips and increased public transport and cycling trips. methods: a health impact assessment study of morbidity outcomes related to replacing car trips in barcelona metropolitan (3,231,458 inhabitants). through 8 different transport scenarios, the number of cases of disease or injuries related to physical activity, particulate matt…	Air pollution; Bicycling; Health impact assessment; Physical activity; Public transport; Traffic injuries	adult; aged; air and air related phenomena; air pollution; article; breast cancer; car; cardiovascular disease; colon cancer; cycling; dementia; diabetes mellitus; female; health; health impact assessment; human; injury; low birth weight; lower respiratory tract infection; male; morbidity; outcome assessment; particulate matter; physical activity; policy; premature labor; priority journal; public…	Rojas-Rueda, D.; CREAL-Centre for Research in Environmental Epidemiology, Barcelona Biomedical Research Park, Dr. Aiguader, 88; 08003, Barcelona, Spain; email: rojas.rueda.d@gmail.com			917435		PVTMA	23938465	English	Prev. Med.	Article		Scopus	2-s2.0-84885851829	2
143	Stockfelt L., Sallsten G., Almerud P., Basu S., Barregard L.	short-term chamber exposure to low doses of two kinds of wood smoke does not induce systemic inflammation, coagulation or oxidative stress in healthy humans	2013	Inhalation Toxicology	25	8		417	425	NA	14	10.3109/08958378.2013.798387	https://www.scopus.com/inward/record.uri?eid=2-s2.0-84880554132&doi=10.3109%2f08958378.2013.798387&partnerID=40&md5=726b7d96ade9abf3a5691356a5139053	Department of Occupational and Environmental Medicine, Sahlgrenska University Hospital, University of Gothenburg, Medicinaregatan 16, P.B. 414, S-405 30, Gothenburg, Sweden; Department of Public Health and Caring Sciences, Faculty of Medicine, Uppsala University, Uppsala, Sweden; Centre of Excellence-Inflammation, Uppsala University Hospital, Uppsala, Sweden	Stockfelt, L., Department of Occupational and Environmental Medicine, Sahlgrenska University Hospital, University of Gothenburg, Medicinaregatan 16, P.B. 414, S-405 30, Gothenburg, Sweden; Sallsten, G., Department of Occupational and Environmental Medicine, Sahlgrenska University Hospital, University of Gothenburg, Medicinaregatan 16, P.B. 414, S-405 30, Gothenburg, Sweden; Almerud, P., Departmen…	introduction: air pollution increases the risk of cardiovascular diseases. a proposed mechanism is that local airway inflammation leads to systemic inflammation, affecting coagulation and the long-term risk of atherosclerosis. one major source of air pollution is wood burning. here we investigate whether exposure to two kinds of wood smoke, previously shown to cause airway effects, affects biomar…	Biomarkers; F2-isoprostane; Health effects; Human exposure studies; Particles; Systemic inflammation; Wood smoke	8 isoprostaglandin F2 alpha; biological marker; blood clotting factor 7; blood clotting factor 8; C reactive protein; cell adhesion molecule; D dimer; fibrinogen; isoprostane derivative; PADGEM protein; serum amyloid A; vascular cell adhesion molecule 1; von Willebrand factor; adult; air pollution; article; blood clotting; blood sampling; breath analysis; cardiovascular disease; cardiovascular ri…	Stockfelt, L.; Department of Occupational and Environmental Medicine, Sahlgrenska University Hospital, University of Gothenburg, Medicinaregatan 16, P.B. 414, S-405 30, Gothenburg, Sweden; email: leo.stockfelt@amm.gu.se			8958378		INHTE	23808634	English	Inhal. Toxicol.	Article		Scopus	2-s2.0-84880554132	2
144	Wichmann J., Folke F., Torp-Pedersen C., Lippert F., Ketzel M., Ellermann T., Loft S.	out-of-hospital cardiac arrests and outdoor air pollution exposure in copenhagen, denmark	2013	PLoS ONE	8	1	e53684			NA	29	10.1371/journal.pone.0053684	https://www.scopus.com/inward/record.uri?eid=2-s2.0-84872345970&doi=10.1371%2fjournal.pone.0053684&partnerID=40&md5=163069c0a99c589c7f6fe73a394831fa	Section of Environmental Health, Department of Public Health, Faculty of Health Sciences, University of Copenhagen, Copenhagen, Denmark; Department of Cardiology, Gentofte Hospital, University of Copenhagen, Copenhagen, Denmark; Copenhagen Emergency Medical Service, Copenhagen, Denmark; Department of Environmental Sciences, Aarhus University, Roskilde, Denmark	Wichmann, J., Section of Environmental Health, Department of Public Health, Faculty of Health Sciences, University of Copenhagen, Copenhagen, Denmark; Folke, F., Department of Cardiology, Gentofte Hospital, University of Copenhagen, Copenhagen, Denmark; Torp-Pedersen, C., Department of Cardiology, Gentofte Hospital, University of Copenhagen, Copenhagen, Denmark; Lippert, F., Copenhagen Emergency …	cardiovascular disease is the number one cause of death globally and air pollution can be a contributing cause. acute myocardial infarction and cardiac arrest are frequent manifestations of coronary heart disease. the objectives of the study were to investigate the association between 4 657 out-of-hospital cardiac arrests (ohca) and hourly and daily outdoor levels of pm10, pm2.5, coarse fraction …		carbon dioxide; nitrous oxide; ozone; adult; aged; air pollution; air quality; article; cardiovascular disease; controlled study; Denmark; exhaust gas; female; heart infarction; human; humidity; major clinical study; male; meteorology; out of hospital cardiac arrest; outdoor air pollution; particulate matter; resuscitation; sensitivity analysis; traffic; Age Distribution; Aged; Air Pollution; Den…	Wichmann, J.; Section of Environmental Health, Department of Public Health, Faculty of Health Sciences, University of Copenhagen, Copenhagen, Denmark; email: stl@sund.ku.dk			19326203			23341975	English	PLoS ONE	Article	Open Access	Scopus	2-s2.0-84872345970	4
145	Jacobs L., Buczynska A., Walgraeve C., Delcloo A., Potgieter-Vermaak S., Van Grieken R., Demeestere K., Dewulf J., Van Langenhove H., De Backer H., Nemery B., Nawrot T.S.	acute changes in pulse pressure in relation to constituents of particulate air pollution in elderly persons	2012	Environmental Research	117			60	67	NA	39	10.1016/j.envres.2012.05.003	https://www.scopus.com/inward/record.uri?eid=2-s2.0-84864955871&doi=10.1016%2fj.envres.2012.05.003&partnerID=40&md5=8d878898fdf9e579342123b4d5729101	Occupational and Environmental Medicine, Unit of Lung Toxicology, K.U.Leuven, Leuven, Belgium; Departement of Chemistry, UA, Wilrijk, Belgium; Research group EnVOC, Department of Sustainable Organic Chemistry and Technology, UGent, Gent, Belgium; Royal Meteorological Institute, Brussels, Belgium; Molecular Science Institute, School of Chemistry, University of Witwatersrand, Johannesburg, South Af…	Jacobs, L., Occupational and Environmental Medicine, Unit of Lung Toxicology, K.U.Leuven, Leuven, Belgium; Buczynska, A., Departement of Chemistry, UA, Wilrijk, Belgium; Walgraeve, C., Research group EnVOC, Department of Sustainable Organic Chemistry and Technology, UGent, Gent, Belgium; Delcloo, A., Royal Meteorological Institute, Brussels, Belgium; Potgieter-Vermaak, S., Departement of Chemistr…	an increased pulse pressure (difference between systolic and diastolic blood pressure) suggests aortic stiffening. the objective of this study was to examine the acute effects of both particulate matter (pm) mass and composition on blood pressure, among elderly persons.we carried out a panel study in persons living in elderly homes in antwerp, belgium. we recruited 88 non-smoking persons, 70% wom…	Elemental composition; Oxygenated polycyclic aromatic hydrocarbons; Particulate matter; Pulse pressure	antihypertensive agent; benzo[a]pyrene 3,6 dione; chrysene 5,6 dione; chrysene derivative; iron; nickel; oxygenated polycyclic aromatic hydrocarbon; polycyclic aromatic hydrocarbon; pyrene derivative; unclassified drug; vanadium; atmospheric pollution; cardiovascular disease; elderly population; heavy metal; PAH; particulate matter; pressure effect; aged; air pollution; article; blood pressure; c…	Nemery, B.; Research Unit of Lung Toxicology, Laboratory of Pneumology, Herestraat 49 (O and N1-box 706), B-3000 Leuven, Belgium; email: ben.nemery@med.kuleuven.be			139351		ENVRA	22717264	English	Environ. Res.	Article		Scopus	2-s2.0-84864955871	2
146	Wong C.M., Rabl A., Thach T.Q., Chau Y.K., Chan K.P., Cowling B.J., Lai H.K., Lam T.H., McGhee S.M., Anderson H.R., Hedley A.J.	impact of the 1990 hong kong legislation for restriction on sulfur content in fuel.	2012	Research report (Health Effects Institute)		170		5	91	NA	5		https://www.scopus.com/inward/record.uri?eid=2-s2.0-84874134246&partnerID=40&md5=08ca3fde7efc1fdd75627b1feeeed743	Department of Community Medicine, The University of Hong Kong, China.	Wong, C.M., Department of Community Medicine, The University of Hong Kong, China.; Rabl, A.; Thach, T.Q.; Chau, Y.K.; Chan, K.P.; Cowling, B.J.; Lai, H.K.; Lam, T.H.; McGhee, S.M.; Anderson, H.R.; Hedley, A.J.	after the implementation of a regulation restricting sulfur to 0.5% by weight in fuel on july 1, 1990, in hong kong, sulfur dioxide (so2*) levels fell by 45% on average and as much as 80% in the most polluted districts (hedley et al. 2002). in addition, a reduction of respiratory symptoms and an improvement in bronchial hyperresponsiveness in children were observed (peters et al. 1996; wong et al…		fossil fuel; sulfur; adolescent; adult; aged; air pollutant; air pollution; article; breathing disorder; cardiovascular disease; chemically induced disorder; chemistry; child; environmental monitoring; female; Hong Kong; human; humidity; infant; legal aspect; life expectancy; male; middle aged; mortality; newborn; particulate matter; Poisson distribution; preschool child; season; statistical mode…	Wong, C.M.			10415505			23316618	English	Res Rep Health Eff Inst	Article		Scopus	2-s2.0-84874134246	2
147	Villeneuve P.J., Johnson J.Y.M., Pasichnyk D., Lowes J., Kirkland S., Rowe B.H.	short-term effects of ambient air pollution on stroke: who is most vulnerable?	2012	Science of the Total Environment	430			193	201	NA	32	10.1016/j.scitotenv.2012.05.002	https://www.scopus.com/inward/record.uri?eid=2-s2.0-84861436044&doi=10.1016%2fj.scitotenv.2012.05.002&partnerID=40&md5=f8f1934f7cc2d0b55cb2756bcda1a111	Population Studies Division, Health Canada, Ottawa, ON, Canada; Division of Occupational and Environmental Health, Dalla Lana School of Public Health, University of Toronto, Toronto, ON, Canada; School of Public Health, University of Alberta, Edmonton, AB, Canada; Department of Emergency Medicine, Faculty of Medicine and Dentistry, University of Alberta, Edmonton, AB, Canada	Villeneuve, P.J., Population Studies Division, Health Canada, Ottawa, ON, Canada, Division of Occupational and Environmental Health, Dalla Lana School of Public Health, University of Toronto, Toronto, ON, Canada; Johnson, J.Y.M., Population Studies Division, Health Canada, Ottawa, ON, Canada; Pasichnyk, D., School of Public Health, University of Alberta, Edmonton, AB, Canada; Lowes, J., Departmen…	several studies have demonstrated positive associations between day-to-day increases in air pollution and stroke. these findings have been inconsistent, and the influence of patient characteristics has been largely ignored. in this study, we investigated the short-term effects of air pollution on stroke using a time-stratified case-crossover design. data for hospital visits for stroke were extrac…	Air pollution; Case-crossover study; Diabetes; Epidemiology; Stroke	Air pollutants; Ambient air pollution; Case-crossover study; Chart data; Edmonton , Canada; Emergency departments; Fixed-site; Heart disease; Hemorrhagic stroke; Hospital visits; Inter quartile ranges; Ischemic strokes; Logistic regressions; Medical charts; Odds ratios; Short-term effects; Stroke; Transient ischemic attacks; Diseases; Epidemiology; Hospitals; Logistics; Medical problems; Nitrogen…	Villeneuve, P.J.; Population Studies Division, Health Canada, 50 Columbine Parkway, AL#0801A, Tunney's Pasture, Ottawa, ON, K1A 0K9, Canada; email: paul.villeneuve@hc-sc.gc.ca			489697		STEVA	22647242	English	Sci. Total Environ.	Article		Scopus	2-s2.0-84861436044	2
149	Goldman G.T., Mulholland J.A., Russell A.G., Strickland M.J., Klein M., Waller L.A., Tolbert P.E.	impact of exposure measurement error in air pollution epidemiology: effect of error type in time-series studies	2011	Environmental Health: A Global Access Science Source	10	1	61			NA	46	10.1186/1476-069X-10-61	https://www.scopus.com/inward/record.uri?eid=2-s2.0-79959352317&doi=10.1186%2f1476-069X-10-61&partnerID=40&md5=7e97aa007cadaa074bedd3ba0bebccea	School of Civil and Environmental Engineering, Georgia Institute of Technology, 311 Ferst Drive, Atlanta, GA 30332-0512, United States; Department of Environmental Health and Bioinformatics, Rollins School of Public Health, Emory University, Atlanta, GA 30329, United States; Department of Biostatistics and Bioinformatics, Rollins School of Public Health, Emory University, Atlanta, GA 30329, Unite…	Goldman, G.T., School of Civil and Environmental Engineering, Georgia Institute of Technology, 311 Ferst Drive, Atlanta, GA 30332-0512, United States; Mulholland, J.A., School of Civil and Environmental Engineering, Georgia Institute of Technology, 311 Ferst Drive, Atlanta, GA 30332-0512, United States; Russell, A.G., School of Civil and Environmental Engineering, Georgia Institute of Technology,…	background: two distinctly different types of measurement error are berkson and classical. impacts of measurement error in epidemiologic studies of ambient air pollution are expected to depend on error type. we characterize measurement error due to instrument imprecision and spatial variability as multiplicative (i.e. additive on the log scale) and model it over a range of error types to assess i…		ammonia; carbon; nitrate; organic carbon; sulfate; ambient air; atmospheric pollution; carbon monoxide; cardiovascular disease; epidemiology; error analysis; instrumentation; Monte Carlo analysis; nitrogen oxides; organic carbon; ozone; particulate matter; Poisson ratio; pollution exposure; risk assessment; spatial variation; sulfur dioxide; time series; variogram; air pollution; ambient air; art…	Mulholland, J.A.; School of Civil and Environmental Engineering, Georgia Institute of Technology, 311 Ferst Drive, Atlanta, GA 30332-0512, United States; email: james.mulholland@ce.gatech.edu			1476069X			21696612	English	Environ. Health Global Access Sci. Sour.	Article		Scopus	2-s2.0-79959352317	2
150	Guo Y., Barnett A.G., Zhang Y., Tong S., Yu W., Pan X.	the short-term effect of air pollution on cardiovascular mortality in tianjin, china: comparison of time series and case-crossover analyses	2010	Science of the Total Environment	409	2		300	306	NA	51	10.1016/j.scitotenv.2010.10.013	https://www.scopus.com/inward/record.uri?eid=2-s2.0-78649744208&doi=10.1016%2fj.scitotenv.2010.10.013&partnerID=40&md5=5fc70f3f9469be866f39725865bf9c6e	School of Public Health, Institute of Health and Biomedical Innovation, Queensland University of Technology, Kelvin Grove, Brisbane, QLD 4059, Australia; Department of Environmental Pollution and Health, Chinese Research Academy of Environmental Sciences, Beijing 100012, China; Department of Occupational and Environmental Health, School of Public Health, Peking University, Beijing 100191, China	Guo, Y., School of Public Health, Institute of Health and Biomedical Innovation, Queensland University of Technology, Kelvin Grove, Brisbane, QLD 4059, Australia; Barnett, A.G., School of Public Health, Institute of Health and Biomedical Innovation, Queensland University of Technology, Kelvin Grove, Brisbane, QLD 4059, Australia; Zhang, Y., Department of Environmental Pollution and Health, Chines…	background: many studies have illustrated that ambient air pollution negatively impacts on health. however, little evidence is available for the effects of air pollution on cardiovascular mortality (cvm) in tianjin, china. also, no study has examined which strata length for the time-stratified case-crossover analysis gives estimates that most closely match the estimates from time series analysis.…	Air pollution; Cardiovascular mortality; Case-crossover; Time series	Air pollutants; Ambient air pollution; Cardiovascular mortality; Case-crossover; Degrees of freedom; Generalized additive model; Residual analysis; Short-term effects; Tianjin , China; Air quality; Environmental impact; Health risks; Pollution; Time series; Time series analysis; atmospheric pollution; autocorrelation; cardiovascular disease; health impact; health risk; mortality; pollution effect…	Guo, Y.; Guo is to be contacted at School of Public Health, Institute of Health and Biomedical Innovation, Queensland University of Technology, Kelvin Grove, Brisbane, QLD 4059, Australia; email: guoyuming@yahoo.cn			489697		STEVA	21055792	English	Sci. Total Environ.	Article		Scopus	2-s2.0-78649744208	2
151	Chen R., Pan G., Kan H., Tan J., Song W., Wu Z., Xu X., Xu Q., Jiang C., Chen B.	ambient air pollution and daily mortality in anshan, china: a time-stratified case-crossover analysis	2010	Science of the Total Environment	408	24		6086	6091	NA	34	10.1016/j.scitotenv.2010.09.018	https://www.scopus.com/inward/record.uri?eid=2-s2.0-77958096445&doi=10.1016%2fj.scitotenv.2010.09.018&partnerID=40&md5=6882286e8d131a4d886c014cb85736b0	School of Public Health and Key Lab of Public Health Safety of the Ministry of Education, Fudan University, Shanghai, China; Liaoning Provincial Center for Disease Control and Prevention, Shenyang, China; Shanghai Climate Center, Shanghai, China; Department of Epidemiology and Biostatistics, College of Public Health and Health Professions, University of Florida, Gainesville, FL, United States; De…	Chen, R., School of Public Health and Key Lab of Public Health Safety of the Ministry of Education, Fudan University, Shanghai, China; Pan, G., Liaoning Provincial Center for Disease Control and Prevention, Shenyang, China; Kan, H., School of Public Health and Key Lab of Public Health Safety of the Ministry of Education, Fudan University, Shanghai, China; Tan, J., Shanghai Climate Center, Shangha…	few case-crossover studies were conducted in china to investigate the acute health effects of air pollution. we conducted a time-stratified case-crossover analysis to examine the association between air pollution and daily mortality in anshan, a heavily-polluted industrial city in northeastern china. daily mortality, air pollution, and weather data in 2004-2006 in anshan were collected. time-stra…	Air pollution; Case-crossover; Mortality	Air pollutants; Ambient air pollution; Cardio-vascular disease; Cardiovascular mortality; Case-crossover; Health effects; Industrial city; Mortality; Moving averages; Potential effects; Short-term exposure; Social policy; Weather data; Air quality; Pollution; carbon monoxide; nitric oxide; sulfur dioxide; ambient air; atmospheric pollution; cardiovascular disease; environmental policy; health imp…	Kan, H.P.O. Box 249, 130 Dong-An Road, Shanghai 200032, China; email: haidongkan@gmail.com			489697		STEVA	20889186	English	Sci. Total Environ.	Article		Scopus	2-s2.0-77958096445	2
152	Goldman G.T., Mulholland J.A., Russell A.G., Srivastava A., Strickland M.J., Klein M., Waller L.A., Tolbert P.E., Edgerton E.S.	ambient air pollutant measurement error: characterization and impacts in a time-series epidemiologic study in atlanta	2010	Environmental Science and Technology	44	19		7692	7698	NA	31	10.1021/es101386r	https://www.scopus.com/inward/record.uri?eid=2-s2.0-77957357266&doi=10.1021%2fes101386r&partnerID=40&md5=6f4dd206968d393a9b8bef3c0d85389b	School of Civil and Environmental Engineering, Georgia Institute of Technology, Atlanta, GA 30332, United States; Department of Environmental Health, Rollins School of Public Health, Emory University, Atlanta, GA 30329, United States; Department of Biostatistics and Bioinformatics, Rollins School of Public Health, Emory University, Atlanta, GA 30329, United States; Atmospheric Research and Analys…	Goldman, G.T., School of Civil and Environmental Engineering, Georgia Institute of Technology, Atlanta, GA 30332, United States; Mulholland, J.A., School of Civil and Environmental Engineering, Georgia Institute of Technology, Atlanta, GA 30332, United States; Russell, A.G., School of Civil and Environmental Engineering, Georgia Institute of Technology, Atlanta, GA 30332, United States; Srivastav…	in time-series studies of ambient air pollution and health in large urban areas, measurement errors associated with instrument precision and spatial variability vary widely across pollutants. in this paper, we characterize these errors for selected air pollutants and estimate their impacts on epidemiologic results from an ongoing study of air pollution and emergency department visits in atlanta. …		Air pollutants; Ambient air; Ambient air pollution; Atlanta; Average risk; Elemental carbon; Emergency departments; Epidemiologic-study; Generalized linear model; Health effects; Primary pollutants; Spatial errors; Spatial variability; Spatial variance; Study areas; Time-series simulation; Urban areas; Air quality; Ammonium compounds; Computer simulation; Emergency rooms; Health risks; Instrument…	Mulholland, J. A.; School of Civil and Environmental Engineering, Georgia Institute of Technology, Atlanta, GA 30332, United States; email: james.mulholland@ce.gatech.edu			0013936X		ESTHA	20831211	English	Environ. Sci. Technol.	Article		Scopus	2-s2.0-77957357266	4
153	Oudin A., StrÃ¶mberg U., Jakobsson K., Stroh E., BjÃ¶rk J.	estimation of short-term effects of air pollution on stroke hospital admissions in southern sweden	2010	Neuroepidemiology	34	3		131	142	NA	43	10.1159/000274807	https://www.scopus.com/inward/record.uri?eid=2-s2.0-73649101773&doi=10.1159%2f000274807&partnerID=40&md5=93afb2b2ba6518b8dcd06bcbc7e99b20	Division of Occupational and Environmental Medicine, Lund University, Sweden; Department of Occupational and Environmental Medicine, Lund University, SE-221 85 Lund, Sweden; Competence Centre for Clinical Research, Lund University Hospital, Lund, Sweden	Oudin, A., Division of Occupational and Environmental Medicine, Lund University, Sweden; StrÃ¶mberg, U., Division of Occupational and Environmental Medicine, Lund University, Sweden; Jakobsson, K., Division of Occupational and Environmental Medicine, Lund University, Sweden, Department of Occupational and Environmental Medicine, Lund University, SE-221 85 Lund, Sweden; Stroh, E., Division of Occu…	background: short-term exposure to high levels of air pollution can increase stroke risk. in this study we investigated the short-term effects of air pollution on hospital admissions for stroke in a setting where pollutant levels are rather low. we also addressed methodological issues in evaluating the short-term effects of air pollution. methods: daily admissions of ischemic (n = 11,267) and hem…	Air pollution; Epidemiological methods; Epidemiology; Stroke; Stroke risk factors	ozone; adult; aged; air pollution; article; brain hemorrhage; cerebrovascular accident; controlled study; environmental exposure; female; hospital admission; human; major clinical study; male; particulate matter; stroke; Sweden; Aged; Aged, 80 and over; Air Pollutants; Air Pollution; Cross-Over Studies; Female; Hospitalization; Hot Temperature; Humans; Inhalation Exposure; Male; Particulate Matte…	Oudin, A.; Division of Occupational and Environmental Medicine, Lund UniversitySweden; email: anna.oudin@med.lu.se			2515350		NEEPD	20068360	English	Neuroepidemiology	Article		Scopus	2-s2.0-73649101773	2
154	Rafiei M., Gadgil A., Ghole V., Gore S., Jaafarzadeh N., Mirkazemi R.	assessment of air pollution and its effects on the health status of the workers in beam rolling mills factory (iran national steel industrial group) from ahvaz-iran	2009	Indian Journal of Occupational and Environmental Medicine	13	1		20	22	NA	8	10.4103/0019-5278.50719	https://www.scopus.com/inward/record.uri?eid=2-s2.0-71149108246&doi=10.4103%2f0019-5278.50719&partnerID=40&md5=2cd9af674bfdfb81b5a1dba4065f6ba6	Department of Environmental Sciences, Ahvaz Joundishapour University of Medical Sciences, Ahvaz, Iran; Department of Geography, Ahvaz Joundishapour University of Medical Sciences, Ahvaz, Iran; Department of Chemistry Biochemistry Division, Ahvaz Joundishapour University of Medical Sciences, Ahvaz, Iran; Department of Statistics, Ahvaz Joundishapour University of Medical Sciences, Ahvaz, Iran; Dep…	Rafiei, M., Department of Environmental Sciences, Ahvaz Joundishapour University of Medical Sciences, Ahvaz, Iran; Gadgil, A., Department of Geography, Ahvaz Joundishapour University of Medical Sciences, Ahvaz, Iran; Ghole, V., Department of Chemistry Biochemistry Division, Ahvaz Joundishapour University of Medical Sciences, Ahvaz, Iran; Gore, S., Department of Statistics, Ahvaz Joundishapour Uni…	background: air pollutants of iron- and steel-making operations have historically been an environmental and health hazard. these pollutants include gaseous substances such as sulfur oxide, nitrogen dioxide, and carbon monoxide. the iran national steel industrial group beam rolling mills factory has two production lines viz. line 630 and line 650, with different beam production capabilities and is…	Beam and steel; Relative risk; Respiratory particulate matter	air pollution; amnesia; article; cardiovascular disease; chest tightness; coughing; fatigue; health status; human; Iran; job stress; major clinical study; metal industry; occupational exposure; occupational health; occupational health service; particulate matter; pollution; questionnaire; retrospective study	Rafiei, M.; Occupational Health Dept., Ahvaz Jondishapour University of Medical Sciences, University of Pune, Pune - 411007, India; email: rafieiei_2001@yahoo			9732284		IJIDA	NA	English	Indian J. Occup. Environ. Med.	Article		Scopus	2-s2.0-71149108246	2
155	Tonne C., Yanosky J., Gryparis A., Melly S., Mittleman M., Goldberg R., Von Klot S., Schwartz J.	traffic particles and occurrence of acute myocardial infarction: a case-control analysis	2009	Occupational and Environmental Medicine	66	12		797	804	NA	18	10.1136/oem.2008.045047	https://www.scopus.com/inward/record.uri?eid=2-s2.0-72449126251&doi=10.1136%2foem.2008.045047&partnerID=40&md5=122026aa2a0fc447b47957c3d62f5e7f	Environmental Research Group, King's College London, 150 Stamford Street, London SE1 9NH, United Kingdom; Department of Environmental Health, Harvard School of Public Health, Boston, MA, United States; Department of Biostatistics, Harvard School of Public Health, Boston, MA, United States; Department of Epidemiology, Harvard School of Public Health, Boston, MA, United States; Beth Israel Deacones…	Tonne, C., Environmental Research Group, King's College London, 150 Stamford Street, London SE1 9NH, United Kingdom; Yanosky, J., Department of Environmental Health, Harvard School of Public Health, Boston, MA, United States; Gryparis, A., Department of Biostatistics, Harvard School of Public Health, Boston, MA, United States; Melly, S., Department of Environmental Health, Harvard School of Publi…	objectives: we modelled exposure to traffic particles using a latent variable approach and investigated whether long-term exposure to traffic particles is associated with an increase in the occurrence of acute myocardial infarction (ami) using data from a population-based coronary disease registry. methods: cases of individually validated ami were identified between 1995 and 2003 as part of the w…		acute heart infarction; adult; aged; article; case control study; controlled study; coronary risk; exhaust gas; female; human; major clinical study; male; particulate matter; priority journal; regression analysis; risk assessment; risk factor; statistical model; United States; air pollutant; clinical trial; environmental exposure; environmental monitoring; exhaust gas; health; heart infarction; m…	Tonne, C.; Environmental Research Group, King's College London, 150 Stamford Street, London SE1 9NH, United Kingdom; email: ctonne@post.harvard.edu			13510711		OEMEE	19553228	English	Occup. Environ. Med.	Article		Scopus	2-s2.0-72449126251	4
156	Bell M.L., Peng R.D., Dominici F., Samet J.M.	emergency hospital admissions for cardiovascular diseases and ambient levels of carbon monoxide results for 126 united states urban counties, 1999-2005	2009	Circulation	120	11		949	955	NA	67	10.1161/CIRCULATIONAHA.109.851113	https://www.scopus.com/inward/record.uri?eid=2-s2.0-70349781076&doi=10.1161%2fCIRCULATIONAHA.109.851113&partnerID=40&md5=fbcc44c93758216d08f54d6b41aa2975	Department of Biostatistics, Johns Hopkins Bloomberg School of Public Health, Baltimore, Md, United States; Department of Preventative Medicine, University of Southern California, Keck School of Medicine, Los Angeles, United States; School of Forestry and Environmental Studies, Yale University, Kroon Hall, 195 Prospect St, New Haven, CT 06511, United States	Bell, M.L., School of Forestry and Environmental Studies, Yale University, Kroon Hall, 195 Prospect St, New Haven, CT 06511, United States; Peng, R.D., Department of Biostatistics, Johns Hopkins Bloomberg School of Public Health, Baltimore, Md, United States; Dominici, F., Department of Biostatistics, Johns Hopkins Bloomberg School of Public Health, Baltimore, Md, United States; Samet, J.M., Depa…	background - evidence on risk of cardiovascular disease (cvd) hospitalization associated with short-term exposure to outdoor carbon monoxide (co), an air pollutant primarily generated by traffic, is inconsistent across studies. uncertainties remain on the degree to which associations are attributable to other traffic pollutants and whether effects persist at low levels. methods and results - we c…	Air pollution; Carbon monoxide; Cardiovascular diseases; Heart diseases; Hospitalization	carbon monoxide; carinamide; carbon monoxide; adult; aged; air pollutant; ambient air; article; cardiovascular disease; cardiovascular risk; cerebrovascular disease; emergency care; heart arrhythmia; heart failure; hospital admission; human; ischemic heart disease; major clinical study; medicare; particulate matter; priority journal; United States; urban area; air pollutant; car driving; emergenc…	Bell, M. L.; School of Forestry and Environmental Studies, Yale University, Kroon Hall, 195 Prospect St, New Haven, CT 06511, United States; email: michelle.bell@yale.edu			97322		CIRCA	19720933	English	Circulation	Article		Scopus	2-s2.0-70349781076	4
158	Kassomenos P., Papaloukas C., Petrakis M., Karakitsios S.	assessment and prediction of short term hospital admissions: the case of athens, greece	2008	Atmospheric Environment	42	30		7078	7086	NA	32	10.1016/j.atmosenv.2008.06.011	https://www.scopus.com/inward/record.uri?eid=2-s2.0-51649113333&doi=10.1016%2fj.atmosenv.2008.06.011&partnerID=40&md5=13d46fafe67bd0f3750ea87ac358512f	University of Ioannina, Department of Physics, Lab of Meteorology, GR-45110 Ioannina, Greece; University of Ioannina, Department of Biological Applications and Technologies, Lab of Bioinformatics, GR-45110 Ioannina, Greece; National Observatory of Athens, Institute of Environmental Research and Sustainable Development, GR-12262 Athens, Greece; European Commission (EC), Joint Research Center (JRC)…	Kassomenos, P., University of Ioannina, Department of Physics, Lab of Meteorology, GR-45110 Ioannina, Greece; Papaloukas, C., University of Ioannina, Department of Biological Applications and Technologies, Lab of Bioinformatics, GR-45110 Ioannina, Greece; Petrakis, M., National Observatory of Athens, Institute of Environmental Research and Sustainable Development, GR-12262 Athens, Greece; Karakit…	the contribution of air pollution on hospital admissions due to respiratory and heart diseases is a major issue in the health-environmental perspective. in the present study, an attempt was made to run down the relationships between air pollution levels and meteorological indexes, and corresponding hospital admissions in athens, greece. the available data referred to a period of eight years (1992…	Air pollution; Artificial Neural Networks; Athens; Hospital admissions; Meteorology	Air quality; Cardiology; Air pollution; Artificial Neural Networks; Athens; Hospital admissions; Meteorology; Hospitals; carbon monoxide; ozone; sulfite; accumulation; air quality; artificial neural network; atmospheric pollution; carbon dioxide; cardiovascular disease; environmental effect; environmental issue; hospital sector; meteorology; multivariate analysis; numerical model; organic polluta…	Kassomenos, P.; University of Ioannina, Department of Physics, Lab of Meteorology, GR-45110 Ioannina, Greece; email: pkassom@uoi.gr			13522310		AENVE	NA	English	Atmos. Environ.	Article		Scopus	2-s2.0-51649113333	2
159	Carlsten C., Kaufman J.D., Trenga C.A., Allen J., Peretz A., Sullivan J.H.	thrombotic markers in metabolic syndrome subjects exposed to diesel exhaust	2008	Inhalation Toxicology	20	10		917	921	NA	20	10.1080/08958370802074908	https://www.scopus.com/inward/record.uri?eid=2-s2.0-49249105073&doi=10.1080%2f08958370802074908&partnerID=40&md5=7097078d4ae719791d4242cadadb0e78	Department of Medicine, School of Environmental Health, University of British Columbia, Vancouver, BC, Canada; Department of Medicine, University of Washington, 1959 Pacific Ave NE, Seattle, WA 98195, United States; Department of Environmental and Occupational Health Sciences, University of Washington, Campus Box 354695, 4225 Roosevelt Ave NE, Seattle, WA 98105, United States; Department of Medic…	Carlsten, C., Department of Medicine, School of Environmental Health, University of British Columbia, Vancouver, BC, Canada, Department of Medicine, School of Environmental Health, University of British Columbia, 2775 Laurel St (7th Fir), Vancouver, BC V5Z1M9, Canada; Kaufman, J.D., Department of Medicine, University of Washington, 1959 Pacific Ave NE, Seattle, WA 98195, United States, Department…	traffic-derived particulate matter (pm) is associated with cardiovascular morbidity and mortality, but the mechanism of this association is unclear. prothrombotic processes have been linked to pm in epidemiological and animal models, but have not been consistently implicated in controlled human models. diesel exhaust (de) is a major contributor to pm. we conducted a controlled human exposure of d…		D dimer; plasmin inhibitor; von Willebrand factor; adult; article; blood clotting; cardiovascular disease; clinical article; crossover procedure; double blind procedure; environmental exposure; evaluation; exhaust gas; female; human; male; metabolic syndrome X; particulate matter; priority journal; randomized controlled trial; thrombosis; Adult; Air Pollutants; Biological Markers; Carbon Monoxide…	Carlsten, C.; Department of Medicine, School of Environmental Health, University of British Columbia, 2775 Laurel St (7th Fir), Vancouver, BC V5Z1M9, Canada; email: chris.carlsten@vch.ca			8958378		INHTE	18668408	English	Inhal. Toxicol.	Article		Scopus	2-s2.0-49249105073	2
160	Santos U.P., Terra-Filho M., Lin C.A., Pereira L.A.A., Vieira T.C.B., Saldiva P.H.N., Braga A.L.F.	cardiac arrhythmia emergency room visits and environmental air pollution in sã£o paulo, brazil	2008	Journal of Epidemiology and Community Health	62	3		267	272	NA	56	10.1136/jech.2006.058123	https://www.scopus.com/inward/record.uri?eid=2-s2.0-39649099376&doi=10.1136%2fjech.2006.058123&partnerID=40&md5=2ba2436c757f366c6d95092d0d8ad467	Pulmonary Division, Heart Institute (InCor), University of SÃ£o Paulo Medical School, SÃ£o Paulo, Brazil; Environmental Epidemiology Study Group, Laboratory of Experimental Air Pollution, University of SÃ£o Paulo Medical School, SÃ£o Paulo, Brazil; Department of Internal Medicine, University of SÃ£o Paulo Medical School, SÃ£o Paulo, Brazil; Collective Health Postgraduation Program, Catholic Unive…	Santos, U.P., Pulmonary Division, Heart Institute (InCor), University of SÃ£o Paulo Medical School, SÃ£o Paulo, Brazil; Terra-Filho, M., Pulmonary Division, Heart Institute (InCor), University of SÃ£o Paulo Medical School, SÃ£o Paulo, Brazil; Lin, C.A., Environmental Epidemiology Study Group, Laboratory of Experimental Air Pollution, University of SÃ£o Paulo Medical School, SÃ£o Paulo, Brazil, De…	objectives: air-pollution exposure has been associated with increased cardiovascular hospital admissions and mortality in time-series studies. we evaluated the relation between air pollutants and emergency room (er) visits because of cardiac arrhythmia in a cardiology hospital. methods: in a time-series study, we evaluated the association between the emergency room visits as a result of cardiac a…		carbon monoxide; nitric oxide; ozone; sulfur dioxide; air quality; atmospheric pollution; carbon monoxide; cardiovascular disease; concentration (composition); hospital sector; mortality; pollution effect; pollution exposure; time series; adult; air pollutant; air pollution; article; Brazil; confidence interval; emergency ward; female; heart arrhythmia; human; major clinical study; male; particul…	Braga, A.L.F.Rua Francisco OctÃ¡vio Pacca, 180, 4 Andar, GrajaÃº, SÃ£o Paulo, CEP 04822-320, Brazil; email: abraga@unisa.br			0143005X		JECHD	18272743	English	J. Epidemiol. Community Health	Article		Scopus	2-s2.0-39649099376	2
162	Forastiere F., Stafoggia M., Tasco C., Picciotto S., Agabiti N., Cesaroni G., Perucci C.A.	socioeconomic status, particulate air pollution, and daily mortality: differential exposure or differential susceptibility	2007	American Journal of Industrial Medicine	50	3		208	216	NA	113	10.1002/ajim.20368	https://www.scopus.com/inward/record.uri?eid=2-s2.0-33847691170&doi=10.1002%2fajim.20368&partnerID=40&md5=26206a691a847a33469ce441c26efd3b	Department of Epidemiology, Rome E Health Authority, Rome, Italy; Environmental Authority, Lazio Region, Rome, Italy; Department of Epidemiology, Rome E Health Authority, Via Santa Costanza 53, 00198 Rome, Italy	Forastiere, F., Department of Epidemiology, Rome E Health Authority, Rome, Italy, Department of Epidemiology, Rome E Health Authority, Via Santa Costanza 53, 00198 Rome, Italy; Stafoggia, M., Department of Epidemiology, Rome E Health Authority, Rome, Italy; Tasco, C., Environmental Authority, Lazio Region, Rome, Italy; Picciotto, S., Department of Epidemiology, Rome E Health Authority, Rome, Ital…	background: short-term increases in particulate air pollution are linked with increased daily mortality and morbidity. socioeconomic status (ses) is a determinant of overall health. we investigated whether social class is an effect modifier of the pm10 (paniculate matter with diameter &lt;10 micron)-daily mortality association, and possible mechanisms for this effect modification. methods: area-b…	Air pollution; Income; Mortality; Particulate matter; Socioeconomic status	air pollution; article; chronic disease; chronic obstructive lung disease; city; confidence interval; data analysis; diabetes mellitus; disease predisposition; environmental exposure; exhaust gas; heart failure; hospitalization; hypertension; income; Italy; logistic regression analysis; morbidity; mortality; particle size; particulate matter; social class; social status; Adult; Air Pollutants; Ai…	Forastiere, F.; Department of Epidemiology, Rome E Health Authority, Via Santa Costanza 53, 00198 Rome, Italy; email: forastiere@asplazio.it			2713586		AJIMD	16847936	English	Am. J. Ind. Med.	Article		Scopus	2-s2.0-33847691170	2
163	Yamazaki S., Nitta H., Ono M., Green J., Fukuhara S.	intracerebral haemorrhage associated with hourly concentration of ambient particulate matter: case-crossover analysis	2007	Occupational and Environmental Medicine	64	1		17	24	NA	33	10.1136/oem.2005.021097	https://www.scopus.com/inward/record.uri?eid=2-s2.0-33846198100&doi=10.1136%2foem.2005.021097&partnerID=40&md5=f02a9089f70cc4dadbd4bf29f86feb3a	Department of Epidemiology and Healthcare Research, Graduate School of Public Health, Kyoto University, Yosidakonoe-cho, Sakyo-Ku, Kyoto 606-8501, Japan; Department of Epidemiology and Healthcare Research, Graduate School of Public Health, Kyoto University, Kyoto, Japan; Epidemiology and Exposure Assessment Section, National Institute for Environmental Studies, Tsukuba, Japan; Environmental Healt…	Yamazaki, S., Department of Epidemiology and Healthcare Research, Graduate School of Public Health, Kyoto University, Yosidakonoe-cho, Sakyo-Ku, Kyoto 606-8501, Japan, Department of Epidemiology and Healthcare Research, Graduate School of Public Health, Kyoto University, Kyoto, Japan; Nitta, H., Epidemiology and Exposure Assessment Section, National Institute for Environmental Studies, Tsukuba, J…	aims: to examine the association of hourly time lagged concentration of ambient particulate matter and death due to stroke. methods: mortality data for five years (january 1990 to december 1994) were obtained from the ministry of health, labour, and welfare of japan. data were used only if the deceased was 65 years old or older at the time of death, if death was attributed to intracerebral haemor…		nitric oxide; air pollution; ambient air; article; brain hemorrhage; cerebrovascular accident; human; incidence; Japan; mortality; particulate matter; photochemical smog; pollution monitoring; priority journal; risk factor; seasonal variation; time of death; urban area; Aged; Air Pollutants; Cerebral Hemorrhage; Cerebrovascular Accident; Environmental Monitoring; Epidemiologic Methods; Humans; Ja…	Yamazaki, S.; Department of Epidemiology and Healthcare Research, Graduate School of Public Health, Kyoto University, Yosidakonoe-cho, Sakyo-Ku, Kyoto 606-8501, Japan; email: yamazaki.shin@nies.go.jp			13510711		OEMEE	16847037	English	Occup. Environ. Med.	Article		Scopus	2-s2.0-33846198100	2
164	Liao D., Heiss G., Chinchilli V.M., Duan Y., Folsom A.R., Lin H.-M., Salomaa V.	association of criteria pollutants with plasma hemostatic/inflammatory markers: a population-based study	2005	Journal of Exposure Analysis and Environmental Epidemiology	15	4		319	328	NA	72	10.1038/sj.jea.7500408	https://www.scopus.com/inward/record.uri?eid=2-s2.0-23744470215&doi=10.1038%2fsj.jea.7500408&partnerID=40&md5=669b3ec9dda24155b422991c92df7702	Department of Health Evaluation Sciences, Pennsylvania State University College of Medicine, Hershey, PA, United States; Department of Epidemiology, School of Public Health, University of North Carolina, Chapel Hill, NC, United States; Division of Epidemiology, School of Public Health, University of Minnesota, Minneapolis, MN, United States; Department of Epidemiology and Health Promotion, KTL-Na…	Liao, D., Department of Health Evaluation Sciences, Pennsylvania State University College of Medicine, Hershey, PA, United States, Department of Health Evaluation Sciences, Pennsylvania State University College of Medicine, 600 Centerview Dr, Hershey, PA 17033, United States; Heiss, G., Department of Epidemiology, School of Public Health, University of North Carolina, Chapel Hill, NC, United Stat…	to elucidate the health effects of air pollution, the short-term association of criteria pollutants (particles &lt; 10 î¼m in diameter [pm 10], o3, co, no2, and so2) with hemostatic and inflammatory markers were examined using a population-based sample of 10,208 middle-age males and females of the biracial cohort of atherosclerosis risk in communities (aric) study. for each participant, we calcul…	Air pollution; Cardiovascular disease; Criteria pollutants; Hemostasis; Inflammation; Population-based study	biochemical marker; blood clotting factor 8; serum albumin; von Willebrand factor; adult; air pollution; article; atherosclerosis; cardiovascular disease; cohort analysis; environmental exposure; female; hemostasis; human; inflammation; leukocyte count; major clinical study; male; particulate matter; pollutant; population research; sampling; socioeconomics; Air Pollutants; Carbon Monoxide; Cardio…	Liao, D.; Department of Health Evaluation Sciences, Pennsylvania State University College of Medicine, 600 Centerview Dr, Hershey, PA 17033, United States; email: DLiao@psu.edu			10534245		JEAEE	15536489	English	J. Expos. Anal. Environ. Epidemiol.	Article		Scopus	2-s2.0-23744470215	2
165	Metzger K.B., Tolbert P.E., Klein M., Peel J.L., Flanders W.D., Todd K., Mulholland J.A., Ryan P.B., Frumkin H.	ambient air pollution and cardiovascular emergency department visits	2004	Epidemiology	15	1		46	56	NA	212	10.1097/01.EDE.0000101748.28283.97	https://www.scopus.com/inward/record.uri?eid=2-s2.0-1542401160&doi=10.1097%2f01.EDE.0000101748.28283.97&partnerID=40&md5=3a1b3b6c2816167f34b75287fd0c574f	Department of Epidemiology, Rollins School of Public Health, Emory University, Atlanta, GA, United States; Dept. of Environ. and Occup. Health, Rollins School of Public Health, Emory University, Atlanta, GA, United States; Department of Emergency Medicine, School of Medicine, Emory University, Atlanta, GA, United States; Sch. of Civ. and Environ. Eng., Georgia Institute of Technology, Atlanta, GA…	Metzger, K.B., Department of Epidemiology, Rollins School of Public Health, Emory University, Atlanta, GA, United States, Dept. of Environ. and Occup. Health, Rollins School of Public Health, Emory University, Atlanta, GA, United States; Tolbert, P.E., Department of Epidemiology, Rollins School of Public Health, Emory University, Atlanta, GA, United States, Dept. of Environ. and Occup. Health, Ro…	background: despite evidence supporting an association between ambient air pollutants and cardiovascular disease (cvd), the roles of the physicochemical components of particulate matter (pm) and copollutants are not fully understood. this time-series study examined the relation between ambient air pollution and cardiovascular conditions using ambient air quality data and emergency department visi…		carbon; carbon monoxide; hydrocarbon; nitric oxide; organic carbon; air monitoring; air pollutant; air pollution; air quality; ambient air; article; cardiovascular disease; controlled study; correlation analysis; emergency ward; human; long term care; major clinical study; particulate matter; priority journal; adult; aged; air pollutant; cardiovascular disease; city; emergency health service; epi…	Tolbert, P.E.; Dept. of Environ. and Occup. Health, Rollins School of Public Health, Emory University, 1518 Clifton Road, Atlanta, GA 30322, United States; email: ptolber@sph.emory.edu			10443983		EPIDE	14712146	English	Epidemiology	Article		Scopus	2-s2.0-1542401160	4
166	Riediker M., Williams R., Devlin R., Griggs T., Bromberg P.	exposure to particulate matter, volatile organic compounds, and other air pollutants inside patrol cars	2003	Environmental Science and Technology	37	10		2084	2093	NA	120	10.1021/es026264y	https://www.scopus.com/inward/record.uri?eid=2-s2.0-0038632266&doi=10.1021%2fes026264y&partnerID=40&md5=828f0b815fd1b21fbcceb244a9e018e7	Ctr. Environ. Med., Asthma/Lung B., School of Medicine, University of North Carolina, Chapel Hill, NC, United States; Natl. Exposure Research Laboratories, RTP, Chapel Hill, NC, United States; Natl. Hlth./Environ. Effects Res. L., RTP, Chapel Hill, NC, United States; North Carolina State Highway Patrol, Chapel Hill, NC, United States; Division of Cardiology, School of Medicine, University of Nort…	Riediker, M., Ctr. Environ. Med., Asthma/Lung B., School of Medicine, University of North Carolina, Chapel Hill, NC, United States, IHA, NW F77, ETH Zentrum, 8092 ZÃ¼rich, Switzerland; Williams, R., Natl. Exposure Research Laboratories, RTP, Chapel Hill, NC, United States; Devlin, R., Natl. Hlth./Environ. Effects Res. L., RTP, Chapel Hill, NC, United States; Griggs, T., North Carolina State Highw…	people driving in a vehicle might receive an enhanced dose of mobile source pollutants that are considered a potential risk for cardiovascular diseases. the exposure to components of air pollution in highway patrol vehicles, at an ambient, and a roadside location was determined during 25 work shifts (3 p.m. to midnight) in the autumn of 2001, each day with two cars. a global positioning system an…		Air quality; Combustion; Gas emissions; Global positioning system; Ozone; Particles (particulate matter); Volatile organic compounds; Pollutants; Air pollution; aldehyde; aluminum; calcium; carbon monoxide; chromium; copper; gasoline; iron; manganese; ozone; strontium; titanium; vanadium; volatile organic compound; atmospheric pollution; exhaust emission; indoor air; pollution exposure; suspended…	Riediker, M.; IHA, NW F77, ETH Zentrum, 8092 ZÃ¼rich, Switzerland; email: Michael.Riediker@alumni.ethz.ch			0013936X		ESTHA	12785511	English	Environ. Sci. Technol.	Article		Scopus	2-s2.0-0038632266	4
167	Le Tertre A., Medina S., Samoli E., Forsberg B., Michelozzi P., Boumghar A., Vonk J.M., Bellini A., Atkinson R., Ayres J.G., Sunyer J., Schwartz J., Katsouyanni K.	short-term effects of particulate air pollution on cardiovascular diseases in eight european cities	2002	Journal of Epidemiology and Community Health	56	10		773	779	NA	302	10.1136/jech.56.10.773	https://www.scopus.com/inward/record.uri?eid=2-s2.0-0036786316&doi=10.1136%2fjech.56.10.773&partnerID=40&md5=1506336133dbea874908d4c98191ec91	Environmental Health Unit, National Institute of Public Health Surveillance, France; Department of Hygiene-Epidemiology, Athens, Greece; Department of Public Health and Clinical Medicine, Umea University, Umea, Greece; Agency for Public Health Lazio region, Rome, Italy; Health Regional Observatory, Paris, France; Faculty of Medical Sciences, Department of Epidemiology and Statistics, University o…	Le Tertre, A., Environmental Health Unit, National Institute of Public Health Surveillance, France; Medina, S., Environmental Health Unit, National Institute of Public Health Surveillance, France; Samoli, E., Department of Hygiene-Epidemiology, Athens, Greece; Forsberg, B., Department of Public Health and Clinical Medicine, Umea University, Umea, Greece; Michelozzi, P., Agency for Public Health L…	study objective: as part of the aphea project this study examined the association between airborne particles and hospital admissions for cardiac causes (icd9 390-429) in eight european cities (barcelona, burmingham, london, milan, the netherlands, paris, rome, and stockholm). all admissions were studied, as well as admissions stratified by age. the association for ischaemic heart disease (icd9 41…		air quality; cardiovascular disease; disease prevalence; health impact; medical geography; adult; aged; air pollution; airborne particle; ambient air; article; cardiovascular disease; Europe; exhaust gas; female; hospital admission; human; ischemic heart disease; major clinical study; male; meteorology; stroke; suspended particulate matter; urban area; Adult; Aged; Air Pollutants; Cardiovascular …	Le Tertre, A.12 rue du val d'osne, 94410 Saint-maurice, France; email: a.letertre@invs-sante.fr			0143005X		JECHD	12239204	English	J. Epidemiol. Community Health	Article		Scopus	2-s2.0-0036786316	2
168	Hong Y.-C., Lee J.-T., Kim H., Kwon H.-J.	air pollution: a new risk factor in ischemic stroke mortality	2002	Stroke	33	9		2165	2169	NA	160	10.1161/01.STR.0000026865.52610.5B	https://www.scopus.com/inward/record.uri?eid=2-s2.0-0036715217&doi=10.1161%2f01.STR.0000026865.52610.5B&partnerID=40&md5=ef4ec76ae55d648c097d898cadc1c897	Department of Occupational and Environmental Medicine, Inha University, College of Medicine, Incheon, South Korea; Institute of Environmental and Industrial Medicine, Hanyang University, South Korea; Department of Epidemiology and Biostatistics, Institute of Public Health, School of Public Health, Seoul National University, Seoul, South Korea; Department of Preventive Medicine, Dankook University…	Hong, Y.-C., Department of Occupational and Environmental Medicine, Inha University, College of Medicine, Incheon, South Korea, Department of Occupational and Environmental Medicine, Inha University, College of Medicine, 7-241, 3rd St, Shinheung-Dong, Jung-Gu, Inchon 400-103, South Korea; Lee, J.-T., Institute of Environmental and Industrial Medicine, Hanyang University, South Korea; Kim, H., Dep…	background and purpose - air pollution is known to be associated with cardiovascular disease, but little is known about the occurrence of stroke in relation to air pollution. we investigated the association between acute stroke mortality and air pollution over a 7-year period (january 1991 through december 1997) in seoul, korea. methods - a generalized additive model was used to regress daily str…	Air pollution; Mortality; Stroke, hemorrhagic; Stroke, ischemic	air pollution; article; atmospheric pressure; brain ischemia; cardiovascular disease; environmental exposure; heart rate variability; human; humidity; mortality; particulate matter; pathogenesis; plasma viscosity; priority journal; risk factor; stroke; Air Pollution; Brain Ischemia; Carbon Monoxide; Cerebral Hemorrhage; Cerebrovascular Accident; Comorbidity; Environmental Monitoring; Humans; Kore…	Hong, Y.-C.; Department of Environmental Medicine, Inha University College of Medicine, 7-241, 3rd St, Shinheung-Dong, Inchon 400-103, South Korea; email: ychong@inha.ac.kr			392499		SJCCA	12215581	English	Stroke	Article		Scopus	2-s2.0-0036715217	2
170	Lim Y.-H., Bae H.-J., Yi S.-M., Park E., Lee B.-E., Hong Y.-C.	vascular and cardiac autonomic function and pm2.5 constituents among the elderly: a longitudinal study	2017	Science of the Total Environment	607-608			847	854	NA	2	10.1016/j.scitotenv.2017.07.077	https://www.scopus.com/inward/record.uri?eid=2-s2.0-85023638515&doi=10.1016%2fj.scitotenv.2017.07.077&partnerID=40&md5=21cd411c9bdf581741aaa3d14428053f	Institute of Environmental Medicine, Seoul National University Medical Research Center, Seoul, South Korea; Environmental Health Center, Seoul National University College of Medicine, Seoul, South Korea; Korea Environment Institute, Sejong, South Korea; Department of Environmental Health, Graduate School of Public Health, Seoul National University, Seoul, South Korea; Department of Environmental …	Lim, Y.-H., Institute of Environmental Medicine, Seoul National University Medical Research Center, Seoul, South Korea, Environmental Health Center, Seoul National University College of Medicine, Seoul, South Korea; Bae, H.-J., Korea Environment Institute, Sejong, South Korea; Yi, S.-M., Department of Environmental Health, Graduate School of Public Health, Seoul National University, Seoul, South …	background although epidemiologic studies have shown an association between the total mass of particulate matter &lt;?2.5?î¼m in aerodynamic diameter (pm2.5) and cardiovascular disease, few studies have examined pm2.5 constituents associated with vascular and cardiac autonomic dysfunction. methods in this longitudinal study, we investigated the relationship between pm2.5 constituents and blood pr…	Air pollution; Autonomic nervous system; Blood pressure; Heart rate; Particulate matter	Air pollution; Blood pressure; Carbon; Cardiology; Diseases; Graphical user interfaces; Incineration; Pollution; Autonomic nervous system; Cardiac autonomic functions; Cardio-vascular disease; Heart rate variability; Heart rates; Linear mixed-effects model; Mean-squared differences; Particulate Matter; Heart; ammonia; carbon; lead; strontium; sulfate; cardiovascular disease; concentration (compos…	Hong, Y.-C.; Institute of Environmental Medicine, Seoul National University Medical Research Center, 103 Daehakro, Jongno-Gu, South Korea; email: ychong1@snu.ac.kr		Elsevier B.V.	489697		STEVA	NA	English	Sci. Total Environ.	Article		Scopus	2-s2.0-85023638515	2
171	Tibuakuu M., Jones M.R., Navas-Acien A., Zhao D., Guallar E., Gassett A.J., Sheppard L., Budoff M.J., Kaufman J.D., Michos E.D.	exposure to ambient air pollution and calcification of the mitral annulus and aortic valve: the multi-ethnic study of atherosclerosis (mesa)	2017	Environmental Health: A Global Access Science Source	16	1	133			NA	NA	10.1186/s12940-017-0346-x	https://www.scopus.com/inward/record.uri?eid=2-s2.0-85039039445&doi=10.1186%2fs12940-017-0346-x&partnerID=40&md5=e8ae50bf421d6d23f9e7ca690d94d85a	Ciccarone Center for the Prevention of Heart Disease, Johns Hopkins School of Medicine, Baltimore, MD, United States; Department of Medicine, St. Luke's Hospital, Chesterfield, MO, United States; Department of Epidemiology, Johns Hopkins Bloomberg School of Public Health, Baltimore, MD, United States; Department of Environmental Health Sciences, Columbia University, School of Public Health, New Y…	Tibuakuu, M., Ciccarone Center for the Prevention of Heart Disease, Johns Hopkins School of Medicine, Baltimore, MD, United States, Department of Medicine, St. Luke's Hospital, Chesterfield, MO, United States; Jones, M.R., Department of Epidemiology, Johns Hopkins Bloomberg School of Public Health, Baltimore, MD, United States; Navas-Acien, A., Department of Environmental Health Sciences, Columbi…	background: long-term exposure to high ambient air pollution has been associated with coronary artery calcium (cac), a marker of cardiovascular disease (cvd). calcifications of left-sided heart valves are also markers of cvd risk. we investigated whether air pollution was associated with valvular calcification and its progression. methods: we studied 6253 mesa participants aged 45-84 years who un…	Air pollution; Aortic valve calcification; Epidemiology; Mitral annulus calcification; Prevention; Valvular calcification	calcium; nitrogen oxide; ambient air; atmospheric pollution; calcification; calcium; cardiovascular disease; epidemiology; ethnic group; nitrogen; particulate matter; adult; Agatston score; air pollution; ambient air; aortic valve; aortic valve calcium; artery calcification; Article; atherosclerosis; Black person; cardiovascular parameters; Caucasian; Chinese; cohort analysis; computer assisted t…	Michos, E.D.; Ciccarone Center for the Prevention of Heart Disease, Johns Hopkins School of MedicineUnited States; email: edonnell@jhmi.edu		BioMed Central Ltd.	1476069X			NA	English	Environ. Health Global Access Sci. Sour.	Article		Scopus	2-s2.0-85039039445	2
172	Brandt S., Dickinson B., Ghosh R., Lurmann F., Perez L., Penfold B., Wilson J., KÃ¼nzli N., McConnell R.	costs of coronary heart disease and mortality associated with near-roadway air pollution	2017	Science of the Total Environment	601-602			391	396	NA	NA	10.1016/j.scitotenv.2017.05.073	https://www.scopus.com/inward/record.uri?eid=2-s2.0-85019652886&doi=10.1016%2fj.scitotenv.2017.05.073&partnerID=40&md5=87961a58ff050a27f2af865ee55f1a5e	University of Massachusetts AmherstMA, United States; Department of Preventive Medicine, Keck School of Medicine, University of Southern California, Los Angeles, CA, United States; Sonoma Technology, Inc., Petaluma, CA, United States; Swiss Tropical and Public Health Institute, Basel, Switzerland; University of Basel, Basel, Switzerland; Spatial Sciences Institute, Dana and David Dornsife College…	Brandt, S., University of Massachusetts AmherstMA, United States; Dickinson, B., University of Massachusetts AmherstMA, United States; Ghosh, R., Department of Preventive Medicine, Keck School of Medicine, University of Southern California, Los Angeles, CA, United States; Lurmann, F., Sonoma Technology, Inc., Petaluma, CA, United States; Perez, L., Swiss Tropical and Public Health Institute, Base…	background emerging evidence indicates that the near-roadway air pollution (nrap) mixture contributes to chd, yet few studies have evaluated the associated costs. objective we integrated an assessment of nrap-attributable chd in southern california with new methods to value the associated mortality and hospitalizations. methods based on population-weighted residential exposure to nrap (traffic de…	Burden of disease; Cardiovascular disease; Cost of illness; Micro-costing analysis; Vehicle emissions	Air pollution; Air quality; Carbon; Cardiology; Cost estimating; Costs; Diseases; Gas emissions; Greenhouse gases; Pollution; Cardio-vascular disease; Coronary heart disease; Cost of illness; Costing analysis; Economic framework; Southern California; Traffic densities; Vehicle emission; Cost benefit analysis; carbon; air quality; atmospheric pollution; cardiovascular disease; cost analysis; morta…	Brandt, S.; University of Massachusetts Amherst, 109 Gordon Hall, United States; email: brandt@resecon.umass.edu		Elsevier B.V.	489697		STEVA	28570973	English	Sci. Total Environ.	Article		Scopus	2-s2.0-85019652886	2
173	Martens D.S., Cox B., Janssen B.G., Clemente D.B.P., Gasparrini A., Vanpoucke C., Lefebvre W., Roels H.A., Plusquin M., Nawrot T.S.	prenatal air pollution and newborns' predisposition to accelerated biological aging	2017	JAMA Pediatrics	171	12		1160	1167	NA	10	10.1001/jamapediatrics.2017.3024	https://www.scopus.com/inward/record.uri?eid=2-s2.0-85038226149&doi=10.1001%2fjamapediatrics.2017.3024&partnerID=40&md5=034d1e764e27876194efbd54a126a60b	Centre for Environmental Sciences, Hasselt University, Hasselt, Belgium; Instituto de Salud Global, Centre for Research in Environmental Epidemiology, Barcelona, Spain; Department of Experimental and Health Sciences, Universitat Pompeu Fabra, Barcelona, Spain; Department of Social and Environmental Health Research, London School of Hygiene and Tropical Medicine (LSHTM), London, United Kingdom; De…	Martens, D.S., Centre for Environmental Sciences, Hasselt University, Hasselt, Belgium; Cox, B., Centre for Environmental Sciences, Hasselt University, Hasselt, Belgium; Janssen, B.G., Centre for Environmental Sciences, Hasselt University, Hasselt, Belgium; Clemente, D.B.P., Centre for Environmental Sciences, Hasselt University, Hasselt, Belgium, Instituto de Salud Global, Centre for Research in …	importance telomere length is a marker of biological aging that may provide a cellular memory of exposures to oxidative stress and inflammation. telomere length at birth has been related to life expectancy. an association between prenatal air pollution exposure and telomere length at birth could provide new insights in the environmental influence on molecular longevity. objective to assess the as…		air pollution; air quality; Apgar score; Article; birth weight; body mass; cohort analysis; disease predisposition; educational status; environmental temperature; ethnicity; female; gestational age; human; human tissue; hypertension; hyperthyroidism; hypothyroidism; leukocyte; major clinical study; male; maternal age; maternal smoking; newborn; obstetric delivery; parity; particulate matter; pate…	Nawrot, T.S.; Centre for Environmental Sciences, Hasselt University, Agoralaan Gebouw D, Belgium; email: tim.nawrot@uhasselt.be		American Medical Association	21686203			29049509	English	JAMA Pediatr.	Article		Scopus	2-s2.0-85038226149	2
174	Mirowsky J.E., Carraway M.S., Dhingra R., Tong H., Neas L., Diaz-Sanchez D., Cascio W., Case M., Crooks J., Hauser E.R., Elaine Dowdy Z., Kraus W.E., Devlin R.B.	ozone exposure is associated with acute changes in inflammation, fibrinolysis, and endothelial cell function in coronary artery disease patients	2017	Environmental Health: A Global Access Science Source	16	1	126			NA	NA	10.1186/s12940-017-0335-0	https://www.scopus.com/inward/record.uri?eid=2-s2.0-85034646178&doi=10.1186%2fs12940-017-0335-0&partnerID=40&md5=04a56746668a5c7acc0456a718423119	Department of Chemistry, SUNY College of Environmental Science and Forestry, 1 Forestry Drive, Syracuse, NY, United States; Curriculum in Toxicology, University of North Carolina, Chapel Hill, NC, United States; Department of Medicine, Pulmonary and Critical Care Medicine, Durham VA Medical Center, Durham, NC, United States; National Health and Environmental Effects Laboratory, US Environmental P…	Mirowsky, J.E., Department of Chemistry, SUNY College of Environmental Science and Forestry, 1 Forestry Drive, Syracuse, NY, United States, Curriculum in Toxicology, University of North Carolina, Chapel Hill, NC, United States; Carraway, M.S., Department of Medicine, Pulmonary and Critical Care Medicine, Durham VA Medical Center, Durham, NC, United States; Dhingra, R., National Health and Environ…	background: air pollution is a major risk factor for cardiovascular disease, of which ozone is a major contributor. several studies have found associations between ozone and cardiovascular morbidity, but the results have been inconclusive. we investigated associations between ozone and changes across biological pathways associated with cardiovascular disease. methods: using a panel study design, …	Ozone, Air pollution, Cardiovascular, Inflammation, Coronary artery disease, Panel study	antidiabetic agent; beta adrenergic receptor blocking agent; hydroxymethylglutaryl coenzyme A reductase inhibitor; interleukin 6; lipid; ozone; plasminogen activator inhibitor 1; thromboplastin; air quality; atmospheric pollution; blood; cardiovascular disease; cells and cell components; diameter; health monitoring; health risk; inhibitor; monitoring system; morbidity; ozone; panel data; particul…	Mirowsky, J.E.; Department of Chemistry, SUNY College of Environmental Science and Forestry, 1 Forestry Drive, United States; email: jmirowsk@esf.edu		BioMed Central Ltd.	1476069X			NA	English	Environ. Health Global Access Sci. Sour.	Article		Scopus	2-s2.0-85034646178	2
175	Feng L., Ye B., Feng H., Ren F., Huang S., Zhang X., Zhang Y., Du Q., Ma L.	spatiotemporal changes in fine particulate matter pollution and the associated mortality burden in china between 2015 and 2016	2017	International Journal of Environmental Research and Public Health	14	11	1321			NA	4	10.3390/ijerph14111321	https://www.scopus.com/inward/record.uri?eid=2-s2.0-85032736640&doi=10.3390%2fijerph14111321&partnerID=40&md5=9c44af9373161c56e69e64e3b9be5c46	School of Resources and Environmental Science, Wuhan University, Wuhan, China; Department of Epidemiology and Biostatistics, School of Health Sciences, Wuhan University, Wuhan, China; Key Laboratory of GIS, Ministry of Education, Wuhan University, Wuhan, China; Key Laboratory of Digital Mapping and Land Information Application Engineering, National Administration of Surveying, Mapping and Geoinfo…	Feng, L., School of Resources and Environmental Science, Wuhan University, Wuhan, China; Ye, B., Department of Epidemiology and Biostatistics, School of Health Sciences, Wuhan University, Wuhan, China; Feng, H., Department of Epidemiology and Biostatistics, School of Health Sciences, Wuhan University, Wuhan, China; Ren, F., School of Resources and Environmental Science, Wuhan University, Wuhan, C…	in recent years, research on the spatiotemporal distribution and health effects of fine particulate matter (pm2.5) has been conducted in china. however, the limitations of different research scopes and methods have led to low comparability between regions regarding the mortality burden of pm2.5. a kriging model was used to simulate the distribution of pm2.5 in 2015 and 2016. relative risk (rr) at…	China; Mortality burden; PM2.5; Population exposure; Spatiotemporal characteristics	air quality; atmospheric pollution; disease; health risk; mortality; particulate matter; pollution exposure; spatiotemporal analysis; air pollution; air pollution control; air quality; air temperature; Article; atmospheric dispersion; autumn; cause of death; cerebrovascular accident; China; chronic obstructive lung disease; controlled study; environmental exposure; human; ischemic heart disease; …	Du, Q.; School of Resources and Environmental Science, Wuhan UniversityChina; email: qydu@whu.edu.cn		MDPI AG	16617827			29084175	English	Int. J. Environ. Res. Public Health	Article		Scopus	2-s2.0-85032736640	2
176	Yin P., Brauer M., Cohen A., Burnett R.T., Liu J., Liu Y., Liang R., Wang W., Qi J., Wang L., Zhou M.	long-term fine particulate matter exposure and nonaccidental and cause-specific mortality in a large national cohort of chinese men	2017	Environmental Health Perspectives	125	11		117002-1	117002-11	NA	2	10.1289/EHP1673	https://www.scopus.com/inward/record.uri?eid=2-s2.0-85033390025&doi=10.1289%2fEHP1673&partnerID=40&md5=a9a86a25e5688e6dd0a2d9e76af03540	National Center for Chronic Noncommunicable Disease Control and Prevention, Chinese Center for Disease Control and Prevention, Beijing, China; School of Population and Public Health, University of British Columbia, Vancouver, BC, Canada; Health Effects Institute, Boston, MA, United States; Health Canada, Ottawa, ON, Canada; Shaanxi Provincial Center for Disease Control and Prevention, Xian, China	Yin, P., National Center for Chronic Noncommunicable Disease Control and Prevention, Chinese Center for Disease Control and Prevention, Beijing, China; Brauer, M., School of Population and Public Health, University of British Columbia, Vancouver, BC, Canada; Cohen, A., Health Effects Institute, Boston, MA, United States; Burnett, R.T., Health Canada, Ottawa, ON, Canada; Liu, J., National Center f…	background: cohort studies in north america and western europe have reported increased risk of mortality associated with long-term exposure to fine particles (pm2.5), but to date, no such studies have been reported in china, where higher levels of exposure are experienced. objectives: we estimated the association between long-term exposure to pm2.5with nonaccidental and cause-specific mortality i…		adult; air pollution; Article; Chinese; chronic obstructive lung disease; cohort analysis; descriptive research; global disease burden; hazard ratio; human; long term exposure; lung cancer; male; middle aged; mortality; mortality risk; non accidental death; particulate matter; priority journal; proportional hazards model; prospective study; questionnaire; cardiovascular disease; China; environmen…	Zhou, M.; National Center for Chronic Noncommunicable Disease Control and Prevention, Chinese Center for Disease Controland Prevention, 27 Nanwei Road, Xicheng District, China; email: maigengzhou@126.com		Public Health Services, US Dept of Health and Human Services	916765			29116930	English	Environ. Health Perspect.	Article		Scopus	2-s2.0-85033390025	2
179	Rodrigues P.C.O., Pinheiro S.L., Junger W., Ignotti E., Hacon S.S.	climatic variability and morbidity and mortality associated with particulate matter	2017	Revista de saude publica	51			91		NA	NA	10.11606/S1518-8787.2017051006952	https://www.scopus.com/inward/record.uri?eid=2-s2.0-85038129804&doi=10.11606%2fS1518-8787.2017051006952&partnerID=40&md5=503f7837d07ddb8e357a4a0e61ec6131	Universidade do Estado de Mato Grosso. CÃ¡ceres, MT, Brasil; Aria do Brasil. Rio de Janeiro, RJ, Brasil; Universidade do Estado do Rio de Janeiro. Rio de Janeiro, RJ, Brasil; Escola Nacional de SaÃºde PÃºblica. FundaÃ§Ã£o Oswaldo Cruz. Rio de Janeiro, RJ, Brasil	Rodrigues, P.C.O., Universidade do Estado de Mato Grosso. CÃ¡ceres, MT, Brasil; Pinheiro, S.L., Aria do Brasil. Rio de Janeiro, RJ, Brasil; Junger, W., Universidade do Estado do Rio de Janeiro. Rio de Janeiro, RJ, Brasil; Ignotti, E., Universidade do Estado de Mato Grosso. CÃ¡ceres, MT, Brasil; Hacon, S.S., Escola Nacional de SaÃºde PÃºblica. FundaÃ§Ã£o Oswaldo Cruz. Rio de Janeiro, RJ, Brasil	objective: the objective of this study has been to analyze whether fine particulate matter (pm2.5), as well as its synergistic effect with maximum temperature, humidity, and seasons, is associated with morbidity and mortality from cardiovascular diseases.methods: this is an ecological study of time series. we have used as outcomes the daily death and hospitalization records of adults aged 45 year…		air pollutant; air pollution; cardiovascular disease; chemistry; exposure; hospitalization; human; humidity; middle aged; mortality; particulate matter; reference value; risk assessment; risk factor; season; statistics and numerical data; temperature; toxicity; Air Pollutants; Air Pollution; Cardiovascular Diseases; Hospitalization; Humans; Humidity; Inhalation Exposure; Middle Aged; Particulate …				15188787			29020123	English; Portuguese	Rev Saude Publica	Article		Scopus	2-s2.0-85038129804	2
180	Hill L.D., Edwards R., Turner J.R., Argo Y.D., Olkhanud P.B., Odsuren M., Guttikunda S., Ochir C., Smith K.R.	health assessment of future pm2.5 exposures from indoor, outdoor, and secondhand tobacco smoke concentrations under alternative policy pathways in ulaanbaatar, mongolia	2017	PLoS ONE	12	10	e0186834			NA	1	10.1371/journal.pone.0186834	https://www.scopus.com/inward/record.uri?eid=2-s2.0-85032963942&doi=10.1371%2fjournal.pone.0186834&partnerID=40&md5=2109b5d54eb41c7333bde988f6b3c42c	Division of Environmental Health Sciences, University of California, Berkeley, CA, United States; Department of Epidemiology, University of California Irvine, Irvine, CA, United States; Department of Energy, Environmental, and Chemical Engineering, Washington University, St. Louis, MO, United States; School of Public Health, Mongolian National University of Medical Sciences, Ulaanbaatar, Mongolia…	Hill, L.D., Division of Environmental Health Sciences, University of California, Berkeley, CA, United States; Edwards, R., Department of Epidemiology, University of California Irvine, Irvine, CA, United States; Turner, J.R., Department of Energy, Environmental, and Chemical Engineering, Washington University, St. Louis, MO, United States; Argo, Y.D., School of Public Health, Mongolian National Un…	introduction:?winter air pollution in ulaanbaatar, mongolia is among the worst in the world. the health impacts of policy decisions affecting air pollution exposures in ulaanbaatar were modeled and evaluated under business as usual and two more-strict alternative emissions pathways through 2024. previous studies have relied on either outdoor or indoor concentrations to assesses the health risks o…		tobacco smoke; air pollution; air quality; Article; cerebrovascular accident; chronic obstructive lung disease; coal burning; disability-adjusted life year; exhaust gas; furnace; health hazard; human; ischemic heart disease; lower respiratory tract infection; lung cancer; Mongolia; mortality rate; passive smoking; air pollution; algorithm; analysis; environmental exposure; environmental health; e…	Hill, L.D.; Division of Environmental Health Sciences, University of CaliforniaUnited States; email: drew.hill@berkeley.edu		Public Library of Science	19326203		POLNC	29088256	English	PLoS ONE	Article	Open Access	Scopus	2-s2.0-85032963942	2
181	Tony Cox L.A., Jr., Liu X., Shi L., Zu K., Goodman J.	applying nonparametric methods to analyses of short-term fine particulate matter exposure and hospital admissions for cardiovascular diseases among older adults	2017	International Journal of Environmental Research and Public Health	14	9	1051			NA	NA	10.3390/ijerph14091051	https://www.scopus.com/inward/record.uri?eid=2-s2.0-85029381062&doi=10.3390%2fijerph14091051&partnerID=40&md5=196569fafa92a400f5c1a061b2771076	Cox Associates Consulting, Denver, CO, United States; Gradient, Cambridge, MA, United States	Tony Cox, L.A., Jr., Cox Associates Consulting, Denver, CO, United States; Liu, X., Gradient, Cambridge, MA, United States; Shi, L., Gradient, Cambridge, MA, United States; Zu, K., Gradient, Cambridge, MA, United States; Goodman, J., Gradient, Cambridge, MA, United States	short-term exposure to fine particulate matter (pm2.5) has been associated with increased risks of cardiovascular diseases (cvds), but whether such associations are supportive of a causal relationship is unclear, and few studies have employed formal causal analysis methods to address this. we employed nonparametric methods to examine the associations between daily concentrations of pm2.5 and hosp…	Air pollution; Cardiovascular disease; Causal analysis; Epidemiology; Fine particulate matter; Nonparametric	adult; atmospheric pollution; cardiovascular disease; epidemiology; hospital sector; particulate matter; pollution exposure; adult; aged; air pollution; Article; cardiovascular disease; environmental exposure; environmental temperature; exposure; female; geographic distribution; hospital admission; human; learning algorithm; major clinical study; male; nonparametric test; particulate matter; rand…	Goodman, J.; GradientUnited States; email: jgoodman@gradientcorp.com		MDPI AG	16617827			28895893	English	Int. J. Environ. Res. Public Health	Article		Scopus	2-s2.0-85029381062	2
183	McClure L.A., Loop M.S., Crosson W., Kleindorfer D., Kissela B., Al-Hamdan M.	fine particulate matter (pm2.5) and the risk of stroke in the regards cohort	2017	Journal of Stroke and Cerebrovascular Diseases	26	8		1739	1744	NA	2	10.1016/j.jstrokecerebrovasdis.2017.03.041	https://www.scopus.com/inward/record.uri?eid=2-s2.0-85018697672&doi=10.1016%2fj.jstrokecerebrovasdis.2017.03.041&partnerID=40&md5=9a28344c89c3cded7c2937d1550c174d	Department of Epidemiology and Biostatistics, Drexel University, Philadelphia, Pennsylvania, United States; Department of Epidemiology, University of Alabama at Birmingham, Birmingham, Alabama, United States; NASA, Washington, District of Columbia, United States; Department of Neurology, University of Cincinnati, Cincinnati, Ohio, United States	McClure, L.A., Department of Epidemiology and Biostatistics, Drexel University, Philadelphia, Pennsylvania, United States; Loop, M.S., Department of Epidemiology, University of Alabama at Birmingham, Birmingham, Alabama, United States; Crosson, W., NASA, Washington, District of Columbia, United States; Kleindorfer, D., Department of Neurology, University of Cincinnati, Cincinnati, Ohio, United St…	background ambient particulate matter has been shown to be associated with declining human health, although the association between fine particulate matter (pm2.5) and stroke is uncertain. methods we utilized satellite-derived measures of pm2.5 to examine the association between exposure and stroke in the reasons for geographic and racial differences in stroke (regards) study. we used a time-stra…	air pollution; epidemiology; REGARDS; Stroke	African American; aged; air pollutant; air pollution; air temperature; ambient air; Article; brain hemorrhage; brain ischemia; cardiovascular risk; cerebrovascular accident; cholesterol blood level; comorbidity; diabetes mellitus; dyslipidemia; education; environmental exposure; European American; female; human; humidity; hypertension; income; major clinical study; male; particulate matter; prior…	McClure, L.A.; Drexel University, 3215 Market Street, Nesbitt Hall, #535, United States; email: lam439@drexel.edu		W.B. Saunders	10523057		JSCDF	28456465	English	J. Stroke Cerebrovasc. Dis.	Article		Scopus	2-s2.0-85018697672	2
184	Liu H., Tian Y., Xu Y., Zhang J.	ambient particulate matter concentrations and hospitalization for stroke in 26 chinese cities: a case-crossover study	2017	Stroke	48	8		2052	2059	NA	5	10.1161/STROKEAHA.116.016482	https://www.scopus.com/inward/record.uri?eid=2-s2.0-85021656129&doi=10.1161%2fSTROKEAHA.116.016482&partnerID=40&md5=4f8ad4fe35098813c31047d15c5c783d	Medical Informatics Center, Department of Epidemiology and Biostatistics, School of Public Health, Peking University, Beijing, China; Department of Neurology, Peking University People's Hospital, No. 11 S Xizhimen St, Beijing, China	Liu, H., Medical Informatics Center, Department of Epidemiology and Biostatistics, School of Public Health, Peking University, Beijing, China; Tian, Y., Medical Informatics Center, Department of Epidemiology and Biostatistics, School of Public Health, Peking University, Beijing, China; Xu, Y., Department of Neurology, Peking University People's Hospital, No. 11 S Xizhimen St, Beijing, China; Zhan…	background and purpose-little is known about the short-term health impacts of particulate matter (pm) on stroke in china. we, therefore, conducted a time-stratified case-crossover study to examine the association between ambient pm and hospital admissions for stroke in 26 chinese cities. methods-we identified hospital admissions for stroke by using electronic hospitalization summary reports from …	China; hospitalization; particulate matter; quality control; stroke	adult; aged; air pollution; ambient air; Article; brain hemorrhage; brain ischemia; China; concentration (parameters); confidence interval; electronic medical record; environmental exposure; female; hospital admission; hospitalization; human; major clinical study; male; particle size; particulate matter; priority journal; risk assessment; adverse effects; air pollutant; analysis; chemically induc…	Zhang, J.; Department of Neurology, Peking University People's Hospital, No. 11 S Xizhimen St, China; email: jun_zhang@bjmu.edu.cn		Lippincott Williams and Wilkins	392499		SJCCA	28663508	English	Stroke	Article		Scopus	2-s2.0-85021656129	2
186	Luo L., Jiang J., Zhang G., Wang L., Wang Z., Yang J., Yu C.	stroke mortality attributable to ambient particulate matter pollution from 1990 to 2015 in china: an age-period-cohort and spatial autocorrelation analysis	2017	International Journal of Environmental Research and Public Health	14	7	772			NA	1	10.3390/ijerph14070772	https://www.scopus.com/inward/record.uri?eid=2-s2.0-85024109654&doi=10.3390%2fijerph14070772&partnerID=40&md5=30fef6a89398bd10aa6f66667bb6815e	Department of Epidemiology and Biostatistics, School of Health Sciences, Wuhan University, #185 Donghu Road, Wuhan, China; Global Health Institute, Wuhan University, #8 Donghu Road, Wuhan, China	Luo, L., Department of Epidemiology and Biostatistics, School of Health Sciences, Wuhan University, #185 Donghu Road, Wuhan, China; Jiang, J., Department of Epidemiology and Biostatistics, School of Health Sciences, Wuhan University, #185 Donghu Road, Wuhan, China; Zhang, G., Department of Epidemiology and Biostatistics, School of Health Sciences, Wuhan University, #185 Donghu Road, Wuhan, China;…	in this study, we analyzed the temporal and spatial variations of stroke mortality attributable to ambient particulate matter pollution (stroke mortality-pm2.5) in china from 1990 to 2015. data were collected from the global burden of disease (gbd) 2015 study and analyzed by an age-period-cohort model (apc) with an intrinsic estimator (ie) algorithm, as well as spatial autocorrelation based on th…	Age-period-cohort analysis; Mortality; PM2.5; Spatial autocorrelation; Stroke	age structure; ambient air; atmospheric pollution; autocorrelation; cohort analysis; disease control; GIS; health risk; mortality; particulate matter; spatiotemporal analysis; stroke; twentieth century; twenty first century; adult; age distribution; aged; air pollution; Article; cerebrovascular accident; China; cohort analysis; geographic distribution; geographic information system; human; middle…	Yu, C.; Department of Epidemiology and Biostatistics, School of Health Sciences, Wuhan University, #185 Donghu Road, China; email: yuchua@whu.edu.cn		MDPI AG	16617827			28703768	English	Int. J. Environ. Res. Public Health	Article		Scopus	2-s2.0-85024109654	2
187	Chen R., Yin P., Meng X., Liu C., Wang L., Xu X., Ross J.A., Tse L.A., Zhao Z., Kan H., Zhou M.	fine particulate air pollution and daily mortality: a nationwide analysis in 272 chinese cities	2017	American Journal of Respiratory and Critical Care Medicine	196	1		73	81	NA	24	10.1164/rccm.201609-1862OC	https://www.scopus.com/inward/record.uri?eid=2-s2.0-85021748109&doi=10.1164%2frccm.201609-1862OC&partnerID=40&md5=1dfbb0bb40463f330fe9ceb889f986af	School of Public Health, Key Lab of Public Health Safety of the Ministry of Education, Key Lab of Health Technology Assessment of the Ministry of Health, Shanghai Institute of Planned Parenthood Research, Institute of Reproduction and Development, Fudan University, P.O. Box 249, 130 Dong-An Road, Shanghai, China; Shanghai Key Laboratory of Atmospheric Particle Pollution and Prevention (LAP3), Sha…	Chen, R., School of Public Health, Key Lab of Public Health Safety of the Ministry of Education, Key Lab of Health Technology Assessment of the Ministry of Health, Shanghai Institute of Planned Parenthood Research, Institute of Reproduction and Development, Fudan University, P.O. Box 249, 130 Dong-An Road, Shanghai, China, Shanghai Key Laboratory of Atmospheric Particle Pollution and Prevention (…	rationale: evidence concerning the acute health effects of air pollution caused by fine particulate matter (pm2.5) in developing countries is quite limited. objectives: to evaluate short-term associations between pm2.5 and daily cause-specific mortality in china. methods: a nationwide time-series analysis was performed in 272 representative chinese cities from 2013 to 2015. two-stage bayesian hie…	Air pollution; China; Fine particulates; Mortality; Time-series	air pollution; air quality; Article; cardiovascular disease; cause specific mortality; cerebrovascular accident; chronic obstructive lung disease; city; developing country; educational status; high temperature; human; hypertension; ischemic heart disease; mortality; particulate matter; priority journal; respiratory tract disease; time series analysis; weather; air pollution; analysis; Bayes theor…	Zhou, M.; National Center for Chronic Noncommunicable Disease Control and Prevention, Chinese Center for Disease Control and Prevention, Xicheng District, 27 Nanwei Road, China; email: maigengzhou@126.com		American Thoracic Society	1073449X		AJCME	28248546	English	Am. J. Respir. Crit. Care Med.	Article		Scopus	2-s2.0-85021748109	2
188	Nwanaji-Enwerem J.C., Bind M.-A., Dai L., Oulhote Y., Colicino E., Di Q., Just A.C., Hou L., Vokonas P., Coull B.A., Weisskopf M.G., Baccarelli A.A., Schwartz J.D.	modifying role of endothelial function gene variants on the association of long-term pm2.5 exposure with blood dna methylation age: the va normative aging study	2017	Toxicological Sciences	158	1	kfx077	116	126	NA	3	10.1093/toxsci/kfx077	https://www.scopus.com/inward/record.uri?eid=2-s2.0-85022346338&doi=10.1093%2ftoxsci%2fkfx077&partnerID=40&md5=b2445345521b334aa2ce0f3a0b9558fe	Department of Environmental Health, Harvard T.H. Chan School of Public Health, Boston, MA, United States; Department of Statistics, Faculty of Arts and Sciences, Harvard University, Cambridge, MA, United States; Department of Environmental Health Sciences, Columbia Mailman School of Public Health, New York, NY, United States; Department of Environmental Medicine and Public Health, Icahn School of…	Nwanaji-Enwerem, J.C., Department of Environmental Health, Harvard T.H. Chan School of Public Health, Boston, MA, United States; Bind, M.-A., Department of Statistics, Faculty of Arts and Sciences, Harvard University, Cambridge, MA, United States; Dai, L., Department of Environmental Health, Harvard T.H. Chan School of Public Health, Boston, MA, United States; Oulhote, Y., Department of Environme…	recent studies have reported robust associations of long-term pm2.5 exposure with dnamethylation-based measures of aging;yet, themolecular implications of these relationships remain poorly understood. we evaluated if genetic variation in 3 biologicalpathways implicated in pm2.5-related disease-oxidative stress, endothelial function, andmetal processing-could modify theeffect of pm2.5 on dnam-age,…	DNA methylation age; Endothelial function; Particulate matter 2.5	ammonia; intercellular adhesion molecule 1; sulfate; vascular cell adhesion molecule 1; vasculotropin; age; aged; aging; Article; association; cohort analysis; CpG island; diabetes mellitus; DNA methylation; gene function; genetic variation; human; hypertension; ischemic heart disease; long term exposure; longitudinal study; major clinical study; male; malignant neoplasm; oxidative stress; partic…	Nwanaji-Enwerem, J.C.; Department of Environmental Health, Harvard T.H. Chan School of Public Health, Biological Sciences in Public Health, Building 1, 665 Huntington Avenue, United States; email: jnwanajienwerem@g.harvard.edu		Oxford University Press	10966080		TOSCF	28486674	English	Toxicol. Sci.	Article		Scopus	2-s2.0-85022346338	2
189	Rappold A.G., Reyes J., Pouliot G., Cascio W.E., Diaz-Sanchez D.	community vulnerability to health impacts of wildland fire smoke exposure	2017	Environmental Science and Technology	51	12		6674	6682	NA	4	10.1021/acs.est.6b06200	https://www.scopus.com/inward/record.uri?eid=2-s2.0-85021642498&doi=10.1021%2facs.est.6b06200&partnerID=40&md5=9afcef5243d26d39b25fd40848ddc1b6	National Health and Environmental Effects Research Laboratory, Environmental Public Health Division, United States Environmental Protection Agency, Research Triangle Park, NC, United States; National Exposure Research Laboratory, Computational Exposure Division, United States Environmental Protection Agency, Research Triangle Park, NC, United States	Rappold, A.G., National Health and Environmental Effects Research Laboratory, Environmental Public Health Division, United States Environmental Protection Agency, Research Triangle Park, NC, United States; Reyes, J., National Health and Environmental Effects Research Laboratory, Environmental Public Health Division, United States Environmental Protection Agency, Research Triangle Park, NC, United…	identifying communities vulnerable to adverse health effects from exposure to wildfire smoke may help prepare responses, increase the resilience to smoke and improve public health outcomes during smoke days. we developed a community health-vulnerability index (chvi) based on factors known to increase the risks of health effects from air pollution and wildfire smoke exposures. these factors includ…		Air quality; Education; Fires; Health; Health risks; Population statistics; Public health; Pulmonary diseases; Adverse health effects; Air quality levels; Chronic obstructive pulmonary disease; Community vulnerability; Fine particulate matter; Socio-economic status; Vulnerability index; Vulnerable communities; Smoke; age structure; air quality; asthma; atmospheric pollution; cardiovascular diseas…	Rappold, A.G.; National Health and Environmental Effects Research Laboratory, Environmental Public Health Division, United States Environmental Protection AgencyUnited States; email: rappold.ana@epa.gov		American Chemical Society	0013936X		ESTHA	28493694	English	Environ. Sci. Technol.	Article		Scopus	2-s2.0-85021642498	2
190	Lai L.-W., Cheng W.-L.	difference of performance in response to disease admissions between daily time air quality indices and those derived from average and entropy functions	2017	Environmental Science and Pollution Research	24	17		14924	14933	NA	NA	10.1007/s11356-017-9133-z	https://www.scopus.com/inward/record.uri?eid=2-s2.0-85019040078&doi=10.1007%2fs11356-017-9133-z&partnerID=40&md5=0503030e4d00cbee989c92c1e2e0558c	Centre for General Education, National Taipei University of Business, No. 321, Sec 1, Chi-Nan Rd, Taipei, Taiwan; Department of Environmental Management, Taiwan Institute of Development Strategy, Taichung, Taiwan	Lai, L.-W., Centre for General Education, National Taipei University of Business, No. 321, Sec 1, Chi-Nan Rd, Taipei, Taiwan; Cheng, W.-L., Department of Environmental Management, Taiwan Institute of Development Strategy, Taichung, Taiwan	daily time air quality indices, which can reflect air quality in 1?day, are suitable for identifying daily exposure during conditions of poor air quality. the aim of this study is to compare the main effectiveness of four daily time indices in representing variation in the number of disease admissions. these indices include pollution standard index (psi), air quality index (aqi) and their respect…	Air quality index (AQI); AQI derived from mean and entropy functions (MEAQI); Circulatory system disease admissions; Pollutant standard index (PSI); PSI derived from mean and entropy functions (MEPSI); Public health; Respiratory disease admissions	air quality; atmospheric pollution; cardiovascular disease; concentration (composition); disease incidence; entropy; environmental legislation; environmental monitoring; health impact; index method; particulate matter; pollution exposure; public health; respiratory disease; timescale; Taiwan; air pollutant; air pollution; entropy; environmental monitoring; human; particulate matter; reference val…	Lai, L.-W.; Centre for General Education, National Taipei University of Business, No. 321, Sec 1, Chi-Nan Rd, Taiwan; email: liweilai@ntub.edu.tw		Springer Verlag	9441344		ESPLE	28484979	English	Environ. Sci. Pollut. Res.	Article		Scopus	2-s2.0-85019040078	4
192	Qiu H., Sun S., Tsang H., Wong C.-M., Lee R.S.-Y., Schooling C.M., Tian L.	fine particulate matter exposure and incidence of stroke: a cohort study in hong kong	2017	Neurology	88	18		1709	1717	NA	4	10.1212/WNL.0000000000003903	https://www.scopus.com/inward/record.uri?eid=2-s2.0-85019630925&doi=10.1212%2fWNL.0000000000003903&partnerID=40&md5=365cac9b45ba4d56597aa4a3d8655cd0	School of Public Health, Li Ka Shing Faculty of Medicine, University of Hong Kong, Hong Kong; Elderly Health Service, Department of Health, Hong Kong Special Administrative Region, Hong Kong	Qiu, H., School of Public Health, Li Ka Shing Faculty of Medicine, University of Hong Kong, Hong Kong; Sun, S., School of Public Health, Li Ka Shing Faculty of Medicine, University of Hong Kong, Hong Kong; Tsang, H., School of Public Health, Li Ka Shing Faculty of Medicine, University of Hong Kong, Hong Kong; Wong, C.-M., School of Public Health, Li Ka Shing Faculty of Medicine, University of Hon…	objective: we aimed to assess the association of long-term residential exposure to fine particulate matter (pm) with aerodynamic diameter less than 2.5 mm (pm2.5) with the incidence of stroke and its major subtypes. methods: we ascertained the first occurrence of emergency hospital admission for stroke in a hong kong chinese cohort of 66,820 older people (651 years) who enrolled during 1998- 2001…		aged; air pollution; Article; asthma; brain hemorrhage; brain ischemia; cerebrovascular accident; Chinese; chronic obstructive lung disease; cohort analysis; diabetes mellitus; educational status; environmental exposure; female; follow up; groups by age; heart disease; Hong Kong; hospital; hospital admission; human; hypertension; incidence; long term exposure; major clinical study; male; neighbor…	Tian, L.; School of Public Health, Li Ka Shing Faculty of Medicine, University of Hong KongHong Kong; email: linweit@hku.hk		Lippincott Williams and Wilkins	283878		NEURA	28363975	English	Neurology	Article		Scopus	2-s2.0-85019630925	2
193	Weichenthal S., Kulka R., Lavigne E., Van Rijswijk D., Brauer M., Villeneuve P.J., Stieb D., Joseph L., Burnettf R.T.	biomass burning as a source of ambient fine particulate air pollution and acute myocardial infarction	2017	Epidemiology	28	3		329	337	NA	5	10.97/EDE.0000000000000636	https://www.scopus.com/inward/record.uri?eid=2-s2.0-85028241181&doi=10.97%2fEDE.0000000000000636&partnerID=40&md5=a4e840e1ab5cedba07da8d3d24a04d2b	Department of Epidemiology, Biostatistics and Occupational Health, McGill University, 1020 Pins Ave.West, Montreal, QC, Canada; Air Health Science Division, Health Canada, Ottawa, ON, Canada; Department of Epidemiology, Public Health and Preventive Medicine, University of Ottawa, Ottawa, ON, Canada; University of British Columbia, Vancouver, BC, Canada; Department of Health Sciences, School of Ma…	Weichenthal, S., Department of Epidemiology, Biostatistics and Occupational Health, McGill University, 1020 Pins Ave.West, Montreal, QC, Canada, Air Health Science Division, Health Canada, Ottawa, ON, Canada; Kulka, R., Air Health Science Division, Health Canada, Ottawa, ON, Canada; Lavigne, E., Air Health Science Division, Health Canada, Ottawa, ON, Canada, Department of Epidemiology, Public Hea…	background: biomass burning is an important source of ambient fine particulate air pollution (pm2.5) in many regions of the world. methods: we conducted a time-stratified case-crossover study of ambient pm2.5 and hospital admissions for myocardial infarction (mi) in three regions of british columbia, canada. daily hospital admission data were collected between 2008 and 2015 and pm2.5 data were co…		levoglucosan; 1,6-anhydro-beta-glucopyranose; glucose; acute heart infarction; aged; Article; Canada; concentration response; controlled study; environmental exposure; environmental temperature; female; fire; hospital admission; human; humidity; major clinical study; male; particulate matter; priority journal; smoke; wood; air pollution; analogs and derivatives; analysis; biomass; British Columbi…	Weichenthal, S.; Department of Epidemiology, Biostatistics and Occupational Health, McGill University, 1020 Pins Ave.West, Canada; email: scott.weichenthal@mcgill.ca		Lippincott Williams and Wilkins	10443983		EPIDE	28177951	English	Epidemiology	Article		Scopus	2-s2.0-85028241181	2
194	O'Neal W.T., Soliman E.Z., Efird J.T., Judd S.E., Howard V.J., Howard G., Mcclure L.A.	fine particulate air pollution and premature atrial contractions: the reasons for geographic and racial differences in stroke study	2017	Journal of Exposure Science and Environmental Epidemiology	27	3		271	275	NA	NA	10.1038/jes.2016.46	https://www.scopus.com/inward/record.uri?eid=2-s2.0-84988600941&doi=10.1038%2fjes.2016.46&partnerID=40&md5=9d67543ae9c64980e0612b0591183ed4	Department of Medicine, Division of Cardiology, Emory University School of Medicine, 101 Woodruff Circle, Woodruff Memorial Building, Atlanta, GA, United States; Department of Medicine, Section on Cardiology, Wake Forest School of Medicine, Winston-Salem, NC, United States; Epidemiological Cardiology Research Center (EPICARE), Department of Epidemiology and Prevention, Wake Forest School of Medic…	O'Neal, W.T., Department of Medicine, Division of Cardiology, Emory University School of Medicine, 101 Woodruff Circle, Woodruff Memorial Building, Atlanta, GA, United States; Soliman, E.Z., Department of Medicine, Section on Cardiology, Wake Forest School of Medicine, Winston-Salem, NC, United States, Epidemiological Cardiology Research Center (EPICARE), Department of Epidemiology and Prevention…	several reports have suggested that particulate matter (pm) exposure increases the risk for atrial arrhythmias. however, data from large-scale epidemiologic studies supporting this hypothesis are lacking. we examined the association of pm o2.5 î¼m in diameter (pm2.5) concentration with premature atrial contractions (pacs) in 26,609 (mean age = 65 â± 9.4 years; 55% female; 41% black) participants …	Epidemiology; Particulate matter; Population-based studies	air pollutant; particulate matter; adverse effects; African American; aged; air pollutant; air pollution; analysis; Atrial Premature Complexes; cerebrovascular accident; ethnic group; female; geographic information system; geography; human; interview; male; middle aged; multivariate analysis; particle size; particulate matter; prospective study; risk factor; United States; very elderly; African A…	O'Neal, W.T.; Department of Medicine, Division of Cardiology, Emory University School of Medicine, 101 Woodruff Circle, Woodruff Memorial Building, United States; email: wesley.oneal@emory.edu		Nature Publishing Group	15590631			27649843	English	J. Expos. Sci. Environ. Epidemiol.	Article		Scopus	2-s2.0-84988600941	2
195	Lin H., Guo Y., Zheng Y., Di Q., Liu T., Xiao J., Li X., Zeng W., Cummings-Vaughn L.A., Howard S.W., Vaughn M.G., Qian Z., Ma W., Wu F.	long-term effects of ambient pm2.5 on hypertension and blood pressure and attributable risk among older chinese adults	2017	Hypertension	69	5		806	812	NA	18	10.1161/HYPERTENSIONAHA.116.08839	https://www.scopus.com/inward/record.uri?eid=2-s2.0-85016116158&doi=10.1161%2fHYPERTENSIONAHA.116.08839&partnerID=40&md5=f29d13ab97894d92a8c863207e5e038b	Guangdong Provincial Institute of Public Health, Guangdong Provincial Center for Disease Control and Prevention, China; Shanghai Municipal Centre for Disease Control and Prevention, 1380 Zhongshan Rd, Shanghai, China; Department of Environmental Health, Harvard T.H. Chan School of Public Health, Boston, MA, United States; Division of Geriatrics and Nutritional Science, School of Medicine, Washing…	Lin, H., Guangdong Provincial Institute of Public Health, Guangdong Provincial Center for Disease Control and Prevention, China; Guo, Y., Shanghai Municipal Centre for Disease Control and Prevention, 1380 Zhongshan Rd, Shanghai, China; Zheng, Y., Shanghai Municipal Centre for Disease Control and Prevention, 1380 Zhongshan Rd, Shanghai, China; Di, Q., Department of Environmental Health, Harvard T.…	long-term exposure to ambient fine particulate pollution (pm2.5) has been associated with cardiovascular diseases. hypertension, a major risk factor for cardiovascular diseases, has also been hypothesized to be linked to pm2.5. however, epidemiological evidence has been mixed. we examined long-term association between ambient pm2.5 and hypertension and blood pressure. we interviewed 12 665 partic…	air pollution; blood pressure; hypertension; obesity; risk factors	adult; air pollution; arterial pressure; Article; attributable risk; blood pressure; blood pressure measurement; cardiovascular risk; Chinese; dietary intake; disease association; environmental exposure; female; fruit; human; hypertension; interview; long term exposure; major clinical study; male; middle aged; obesity; particulate matter; priority journal; risk factor; adverse effects; aged; air …	Qian, Z.; Department of Epidemiology, College for Public Health and Social Justice, Saint Louis UniversityUnited States; email: zqian2@slu.edu		Lippincott Williams and Wilkins	0194911X		HPRTD	28348017	English	Hypertension	Article		Scopus	2-s2.0-85016116158	2
196	Lin H., Guo Y., Di Q., Zheng Y., Kowal P., Xiao J., Liu T., Li X., Zeng W., Howard S.W., Nelson E.J., Qian Z., Ma W., Wu F.	ambient pm2.5 and stroke: effect modifiers and population attributable risk in six low- and middle-income countries	2017	Stroke	48	5		1191	1197	NA	16	10.1161/STROKEAHA.116.015739	https://www.scopus.com/inward/record.uri?eid=2-s2.0-85018510289&doi=10.1161%2fSTROKEAHA.116.015739&partnerID=40&md5=53f4d05fe4e96aa681defa922e9385dd	Guangdong Provincial Institute of Public Health, 160 Qunxian Rd, Panyu, Guangzhou, Guangdong, China; Shanghai Municipal Centre for Disease Control and Prevention, 1380 Zhongshan Rd, Shanghai, China; Harvard T.H. Chan School of Public Health, Boston, MA, United States; Department of Health Statistics and Information Systems, World Health Organization, WHO SAGE, Geneva, Switzerland; University of N…	Lin, H., Guangdong Provincial Institute of Public Health, 160 Qunxian Rd, Panyu, Guangzhou, Guangdong, China; Guo, Y., Shanghai Municipal Centre for Disease Control and Prevention, 1380 Zhongshan Rd, Shanghai, China; Di, Q., Harvard T.H. Chan School of Public Health, Boston, MA, United States; Zheng, Y., Shanghai Municipal Centre for Disease Control and Prevention, 1380 Zhongshan Rd, Shanghai, Ch…	background and purpose - short-term exposure to ambient fine particulate pollution (pm2.5) has been linked to increased stroke. few studies, however, have examined the effects of long-term exposure. methods - a total of 45 625 participants were interviewed and included in this study, the participants came from the study on global ageing and adult health, a prospective cohort in 6 low- and middle-…	air pollution; exercise; fruit; smoking; stroke	adult; Article; attributable risk; cerebrovascular accident; environmental exposure; female; food intake; fruit; human; indoor air pollution; long term exposure; low income country; major clinical study; male; middle aged; middle income country; particulate matter; physical activity; priority journal; smoking; vegetable; adverse effects; aged; air pollution; China; diet; exercise; fruit; Ghana; I…	Qian, Z.; Saint Louis University, College for Public Health and Social JusticeUnited States; email: zqian2@slu.edu		Lippincott Williams and Wilkins	392499		SJCCA	28386038	English	Stroke	Article		Scopus	2-s2.0-85018510289	2
197	Liu C., Chen R., Zhao Y., Ma Z., Bi J., Liu Y., Meng X., Wang Y., Chen X., Li W., Kan H.	associations between ambient fine particulate air pollution and hypertension: a nationwide cross-sectional study in china	2017	Science of the Total Environment	584-585			869	874	NA	10	10.1016/j.scitotenv.2017.01.133	https://www.scopus.com/inward/record.uri?eid=2-s2.0-85027939253&doi=10.1016%2fj.scitotenv.2017.01.133&partnerID=40&md5=44b7828054cc2d8e5d9f5a54801edae3	School of Public Health, Key Lab of Public Health Safety of the Ministry of Education and Key Lab of Health Technology Assessment of the Ministry of Health, Fudan University, Shanghai, China; Shanghai Key Lab of Meteorology and Health, Shanghai, China; National School of Development, Peking University, Beijing, China; State Key Laboratory of Pollution Control and Resource Reuse, School of the Env…	Liu, C., School of Public Health, Key Lab of Public Health Safety of the Ministry of Education and Key Lab of Health Technology Assessment of the Ministry of Health, Fudan University, Shanghai, China; Chen, R., School of Public Health, Key Lab of Public Health Safety of the Ministry of Education and Key Lab of Health Technology Assessment of the Ministry of Health, Fudan University, Shanghai, Chi…	limited evidence is available regarding the long-term effects of fine particulate (pm2.5) air pollution on hypertension in developing countries. this study aimed to explore the associations of long-term exposure to pm2.5 with hypertension prevalence and blood pressure (bp) in china. we conducted a cross-sectional study based on a nationally representative survey (13,975 participants). we estimate…	Ambient air pollution; Blood pressure; Cross-sectional study; Fine particulate matter; Hypertension	Air pollution; Blood pressure; Developing countries; Mercury compounds; Regression analysis; Surveys; Ambient air pollution; Confidence interval; Cross-sectional study; Fine particulate matter; Hypertension; Inter quartile ranges; Linear regression models; Logistic regression models; Particles (particulate matter); air exposure; ambient air; atmospheric pollution; blood; developing world; health …	Kan, H.; School of Public Health, Fudan University, P.O. Box 249, 130 Dong-An Road, China; email: kanh@fudan.edu.cn		Elsevier B.V.	489697		STEVA	28153400	English	Sci. Total Environ.	Article		Scopus	2-s2.0-85027939253	2
199	Bravo M.A., Ebisu K., Dominici F., Wang Y., Peng R.D., Bell M.L.	airborne fine particles and risk of hospital admissions for understudied populations: effects by urbanicity and short-term cumulative exposures in 708 u.s. counties	2017	Environmental Health Perspectives	125	4		594	601	NA	3	10.1289/EHP257	https://www.scopus.com/inward/record.uri?eid=2-s2.0-85016786274&doi=10.1289%2fEHP257&partnerID=40&md5=ed6903fe23cdeb96f25f84bd1d457f52	School of Forestry and Environmental Studies, Yale University, New Haven, CT, United States; Biostatistics Department, Harvard University, Cambridge, MA, United States; Johns Hopkins Bloomberg School of Public Health, Baltimore, MD, United States; Biosciences Research Collaborative, CEHI, Houston, TX, United States	Bravo, M.A., School of Forestry and Environmental Studies, Yale University, New Haven, CT, United States, Biosciences Research Collaborative, CEHI, Houston, TX, United States; Ebisu, K., School of Forestry and Environmental Studies, Yale University, New Haven, CT, United States; Dominici, F., Biostatistics Department, Harvard University, Cambridge, MA, United States; Wang, Y., Biostatistics Depar…	background: evidence of health risks associated with ambient airborne fine particles in nonurban populations is extremely limited. objective: we estimated the risk of hospitalization associated with short-term exposures to particulate matter with an aerodynamic diameter &lt; 2.5 î¼m (pm2.5) in urban and nonurban counties with population ??50,000. methods: we utilized a database of daily cardiovas…		air pollution; air quality control; airborne particle; Article; cardiovascular disease; geography; health care; health hazard; hospital admission; hospitalization; human; lifestyle; particulate matter; pollutant; population density; population exposure; priority journal; respiratory tract disease; United States; urban population; weather; air pollutant; analysis; Cardiovascular Diseases; environm…	Bravo, M.A.; Biosciences Research Collaborative, CEHI, 10th floor, 6500 Main St., United States; email: mab22@rice.edu		Public Health Services, US Dept of Health and Human Services	916765			27649448	English	Environ. Health Perspect.	Article		Scopus	2-s2.0-85016786274	2
201	Pu H., Li J., Wang P., Cui L., Wang H.	the death of the circulatory system diseases in china: provincial socioeconomic and environmental perspective	2017	Environmental Science and Pollution Research	24	11		10381	10390	NA	NA	10.1007/s11356-017-8677-2	https://www.scopus.com/inward/record.uri?eid=2-s2.0-85014725203&doi=10.1007%2fs11356-017-8677-2&partnerID=40&md5=581d58e7f0efeae7b675a3600a3f0b3c	Institute of Geographic Sciences and Natural Resources Research, Chinese Academy of Sciences, Beijing, China; University of the Chinese Academy of Sciences, Beijing, China; Faculty of Land Resource Engineering, Kunming University of Science and Technology, Wenchang Road, 121 street, Kunming, China; Design and Research Institute of the Yellow River Water Conservancy Committee, Zhengzhou, China	Pu, H., Institute of Geographic Sciences and Natural Resources Research, Chinese Academy of Sciences, Beijing, China, University of the Chinese Academy of Sciences, Beijing, China; Li, J., Faculty of Land Resource Engineering, Kunming University of Science and Technology, Wenchang Road, 121 street, Kunming, China; Wang, P., Design and Research Institute of the Yellow River Water Conservancy Commi…	few studies have explored the association between circulatory system diseases (csds) and provincial socioeconomic and environmental factors from spatial perspective, although large literature have focused on csd. the numbers of death of hypertension disease (hd), ischemic heart disease (ihd), and cerebrovascular disease (cvd) are investigated, and 14 representative socioeconomic and environmental…	Cerebrovascular disease; Coal consumption; Hypertension disease; Ischemic heart disease; PM2.5; SO2 emission amount	cardiovascular disease; cause of death; coal combustion; correlation; emission inventory; environmental factor; particulate matter; pollutant source; regression analysis; socioeconomic status; spatial analysis; spatial distribution; sulfur dioxide; China; cardiovascular disease; cardiovascular system; cerebrovascular disease; China; heart muscle ischemia; human; Cardiovascular Diseases; Cardiovas…	Li, J.; Institute of Geographic Sciences and Natural Resources Research, Chinese Academy of SciencesChina; email: lijiatian2017@sohu.com		Springer Verlag	9441344		ESPLE	28281057	English	Environ. Sci. Pollut. Res.	Article		Scopus	2-s2.0-85014725203	2
202	Zang X., Qi X.	association between pm2.5 exposure and the prognosis of patients with acute myocardial infraction	2017	Archives of Medical Research	48	3		292	296	NA	NA	10.1016/j.arcmed.2017.06.006	https://www.scopus.com/inward/record.uri?eid=2-s2.0-85029586577&doi=10.1016%2fj.arcmed.2017.06.006&partnerID=40&md5=4abcd2093fb0d50f28ffe8b0e1f558c9	Teda International Cardiovascular Hospital, Tianjin, China	Zang, X., Teda International Cardiovascular Hospital, Tianjin, China; Qi, X., Teda International Cardiovascular Hospital, Tianjin, China	background numerous case-crossover and time series studies of pm2.5 exposure and cardiovascular health effects have been conducted, fever studies have examined the effects of pm2.5 on the outcomes of chd, especially on acute myocardial infarction (ami). objective the objective of this research is to investigate the association between pm2.5 exposure in tianjin city and the outcome of ami. methods…	Acute myocardial infarction; Major adverse cardiovascular events; Particulate matter; Prognosis	acute heart infarction; adult; air pollution; air quality; Article; cause of death; cerebrovascular accident; China; concentration (parameters); controlled study; female; follow up; heart failure; human; incidence; major clinical study; male; particulate matter; prognosis; retrospective study; smoking; target lesion revascularization; aged; crossover procedure; heart failure; middle aged; mortali…	Zang, X.; Tianjin TEDA Cardiovascular Hospital, Cardiology Tianjin TEDA, The Third Street 61, China; email: qixq@tedaich.com		Elsevier Inc.	1884409		AEDEE	28923332	English	Arch. Med. Res.	Article		Scopus	2-s2.0-85029586577	2
203	Maji K.J., Arora M., Dikshit A.K.	burden of disease attributed to ambient pm2.5 and pm10 exposure in 190 cities in china	2017	Environmental Science and Pollution Research	24	12		11559	11572	NA	11	10.1007/s11356-017-8575-7	https://www.scopus.com/inward/record.uri?eid=2-s2.0-85015649610&doi=10.1007%2fs11356-017-8575-7&partnerID=40&md5=9611767297f7ef598b8bb1dee0e0faa9	Center for Environmental Science and Engineering (CESE), Indian Institute of Technology Bombay, Mumbai, Maharashtra, India; Engineering Product Development Pillar, Singapore University of Technology and Design, 8 Somapah Road, Singapore, Singapore	Maji, K.J., Center for Environmental Science and Engineering (CESE), Indian Institute of Technology Bombay, Mumbai, Maharashtra, India; Arora, M., Engineering Product Development Pillar, Singapore University of Technology and Design, 8 Somapah Road, Singapore, Singapore; Dikshit, A.K., Center for Environmental Science and Engineering (CESE), Indian Institute of Technology Bombay, Mumbai, Maharash…	particulate air pollution is becoming a serious public health concern in urban cities of china. association of disability-adjusted life years (dalys) and economic loss with air pollution-related health effects demand quantitative analysis for correctional measures in air quality. this study applies an epidemiology-based exposure?response function to obtain the quantitative estimate of health imp…	Disability-adjusted life years; Economic cost; Health endpoints; Particulate matter (PM2.5 and PM10); Premature mortality	asthma; cardiovascular disease; confidence interval; disability; economic analysis; epidemiology; health impact; mortality; particulate matter; pollution control; pollution exposure; public health; quantitative analysis; China; air pollutant; particulate matter; adverse effects; air pollutant; air pollution; China; city; cost of illness; human; particulate matter; public health; Air Pollutants; A…	Maji, K.J.; Center for Environmental Science and Engineering (CESE), Indian Institute of Technology BombayIndia; email: kamaljm@iitb.ac.in		Springer Verlag	9441344		ESPLE	28321701	English	Environ. Sci. Pollut. Res.	Article		Scopus	2-s2.0-85015649610	2
204	Mao G., Cao Y., Wang B., Wang S., Chen Z., Wang J., Xing W., Ren X., Lv X., Dong J., Chen S., Chen X., Wang G., Yan J.	the salutary influence of forest bathing on elderly patients with chronic heart failure	2017	International Journal of Environmental Research and Public Health	14	4	368			NA	4	10.3390/ijerph14040368	https://www.scopus.com/inward/record.uri?eid=2-s2.0-85016967786&doi=10.3390%2fijerph14040368&partnerID=40&md5=a3c1eaadcdb7ce664bd91e4b3182fbad	Zhejiang Provincial Key Laboratory of Geriatrics & Geriatrics Institute of Zhejiang Province, Zhejiang Hospital, No.12 Lingyin Road, Hangzhou, China; Zhejiang Forestry Academy, Hangzhou, China; Hangzhou Forestry Academy, Hangzhou, China; Forestry Bureau of Pan?an County, Jinhua, China	Mao, G., Zhejiang Provincial Key Laboratory of Geriatrics & Geriatrics Institute of Zhejiang Province, Zhejiang Hospital, No.12 Lingyin Road, Hangzhou, China; Cao, Y., Zhejiang Provincial Key Laboratory of Geriatrics & Geriatrics Institute of Zhejiang Province, Zhejiang Hospital, No.12 Lingyin Road, Hangzhou, China; Wang, B., Zhejiang Provincial Key Laboratory of Geriatrics & Geriatrics Institute…	the aim of the current study was to test the hypothesis that forest bathing would be beneficial for elderly patients with chronic heart failure (chf) as an adjunctive therapy. two groups of participants with chf were simultaneously sent to the forest or an urban control area for a four-day trip, respectively. subjects exposed to the forest site showed a significant reduction of brain natriuretic …	Chronic heart failure; Forest bathing; Inflammation; PM2.5	angiotensin; angiotensin II; angiotensin II receptor type 1; angiotensin II receptor type 2; angiotensin receptor; angiotensinogen; anion; brain natriuretic peptide; cytokine; endothelin 1; renin; unclassified drug; antioxidant; biological marker; cytokine; antioxidant; cardiovascular disease; elderly population; health status; particulate matter; peptide; aged; air quality; Article; bath; biolog…	Wang, G.; Zhejiang Provincial Key Laboratory of Geriatrics & Geriatrics Institute of Zhejiang Province, Zhejiang Hospital, No.12 Lingyin Road, China; email: wangguofu819@126.com		MDPI AG	16617827			28362327	English	Int. J. Environ. Res. Public Health	Article		Scopus	2-s2.0-85016967786	2
205	Dorans K.S., Wilker E.H., Li W., Rice M.B., Ljungman P.L., Schwartz J., Coull B.A., Kloog I., Koutrakis P., D'Agostino R.B., Massaro J.M., Hoffmann U., O'Donnell C.J., Mittleman M.A.	residential proximity to major roads, exposure to fine particulate matter and aortic calcium: the framingham heart study, a cohort study	2017	BMJ Open	7	3	e013455			NA	2	10.1136/bmjopen-2016-013455	https://www.scopus.com/inward/record.uri?eid=2-s2.0-85015744575&doi=10.1136%2fbmjopen-2016-013455&partnerID=40&md5=6e550abe07661d8b1c94d0aae29efa41	Department of Epidemiology, Harvard T.H. Chan School of Public Health, Boston, MA, United States; Cardiovascular Epidemiology Research Unit, Department of Cardiology, Beth Israel Deaconess Medical Center, Harvard Medical School, Boston, MA, United States; Department of Environmental Health, Harvard T.H. Chan School of Public Health, Boston, MA, United States; Division of Pulmonary, Critical Care …	Dorans, K.S., Department of Epidemiology, Harvard T.H. Chan School of Public Health, Boston, MA, United States, Cardiovascular Epidemiology Research Unit, Department of Cardiology, Beth Israel Deaconess Medical Center, Harvard Medical School, Boston, MA, United States; Wilker, E.H., Department of Epidemiology, Harvard T.H. Chan School of Public Health, Boston, MA, United States, Cardiovascular Ep…	objectives traffic and ambient air pollution exposure are positively associated with cardiovascular disease, potentially through atherosclerosis promotion. few studies have assessed associations of these exposures with thoracic aortic calcium agatston score (tac) or abdominal aortic calcium agatston score (aac), systemic atherosclerosis correlates. we assessed whether living close to a major road…	Epidemiology; Public health	antihypertensive agent; antilipemic agent; calcium; adult; aged; air pollution; aorta; aorta atherosclerosis; Article; calcification; cardiovascular disease; clinical assessment; cohort analysis; controlled study; coronary artery calcium score; demography; environmental exposure; female; highway; human; hypertension; ischemic heart disease; linear regression analysis; logistic regression analysis…	Mittleman, M.A.; Department of Epidemiology, Harvard T.H. Chan School of Public HealthUnited States; email: mmittlem@hsph.harvard.edu		BMJ Publishing Group	20446055			28302634	English	BMJ Open	Article		Scopus	2-s2.0-85015744575	2
206	Chen L., Shi M., Li S., Bai Z., Wang Z.	combined use of land use regression and benmap for estimating public health benefits of reducing pm2.5 in tianjin, china	2017	Atmospheric Environment	152			16	23	NA	4	10.1016/j.atmosenv.2016.12.023	https://www.scopus.com/inward/record.uri?eid=2-s2.0-85004081578&doi=10.1016%2fj.atmosenv.2016.12.023&partnerID=40&md5=1debd2aa11059f1150d9e3a687ddd1db	College of Urban and Environmental Science, Tianjin Normal University, Tianjin, China; Chinese Research Academy of Environmental Sciences, Beijing, China	Chen, L., College of Urban and Environmental Science, Tianjin Normal University, Tianjin, China; Shi, M., College of Urban and Environmental Science, Tianjin Normal University, Tianjin, China; Li, S., College of Urban and Environmental Science, Tianjin Normal University, Tianjin, China; Bai, Z., College of Urban and Environmental Science, Tianjin Normal University, Tianjin, China, Chinese Researc…	to assess the public health benefits of reducing pm2.5 in tianjin, we created an annual air quality surface with a land use regression (lur) model conducted at a high spatial resolution (1 km). the predictors included in the final model were population density, road length within a 1000 m buffer, industrial land area within a 2000m buffer and distance to the coast. the fitting r2 and the leave-on…	BenMAP; Land use regression; PM2.5; Public health benefit; Tianjin	Air quality; Air quality standards; Cardiology; Diseases; Economics; Emergency rooms; Health; Hospitals; Population statistics; Public health; Pulmonary diseases; Regression analysis; Statistical methods; BenMAP; Cardio-vascular disease; Emergency departments; Health benefits; High spatial resolution; Land use regression; Leave-one-out cross-validation (LOOCV); Tianjin; Land use; air quality; car…	Bai, Z.; College of Urban and Environmental Science, Tianjin Normal UniversityChina; email: baizp@craes.org.cn		Elsevier Ltd	13522310		AENVE	NA	English	Atmos. Environ.	Article		Scopus	2-s2.0-85004081578	2
207	Xu A., Mu Z., Jiang B., Wang W., Yu H., Zhang L., Li J.	acute effects of particulate air pollution on ischemic heart disease hospitalizations in shanghai, china	2017	International Journal of Environmental Research and Public Health	14	2	168			NA	3	10.3390/ijerph14020168	https://www.scopus.com/inward/record.uri?eid=2-s2.0-85012067938&doi=10.3390%2fijerph14020168&partnerID=40&md5=f0e7debd928f2cb083e89dba937a06b1	Department of Prevention, School of Medicine, Tongji University, Shanghai, China; Heart, Lung and Blood Vessel Center, Tongji University School of Medicine, Shanghai, China; Shanghai Key Laboratory of Meteorology and Health, Shanghai Meteorological Service, Shanghai, China	Xu, A., Department of Prevention, School of Medicine, Tongji University, Shanghai, China, Heart, Lung and Blood Vessel Center, Tongji University School of Medicine, Shanghai, China; Mu, Z., Shanghai Key Laboratory of Meteorology and Health, Shanghai Meteorological Service, Shanghai, China; Jiang, B., Department of Prevention, School of Medicine, Tongji University, Shanghai, China, Heart, Lung and…	background: air pollution has been demonstrated to be a major risk factor for the development of cardiovascular and respiratory diseases worldwide. this study examines the relationship between the exposure to fine particulate matter (pm) and patient hospitalizations as a result of ischemic heart disease (ihd) during 2013??014 in shanghai, china. methods: daily ihd hospitalization data were acquir…	Hospitalizations; Ischemic heart disease; Particulate matter	atmospheric pollution; cardiovascular disease; epidemiology; health survey; particulate matter; pollution effect; pollution exposure; respiratory disease; risk factor; adult; age; age distribution; aged; air pollution; Article; atmospheric pressure; China; climate; concentration (parameters); controlled study; correlational study; disease predisposition; environmental exposure; environmental temp…	Zhang, L.; Department of Prevention, School of Medicine, Tongji UniversityChina; email: zhangxiaoyi@tongji.edu.cn		MDPI AG	16617827			28208759	English	Int. J. Environ. Res. Public Health	Article		Scopus	2-s2.0-85012067938	2
208	Barber K.E., Ghebrehiwet B., Yin W., Rubenstein D.A.	endothelial cell inflammatory reactions are altered in the presence of e-cigarette extracts of variable nicotine	2017	Cellular and Molecular Bioengineering	10	1		124	133	NA	1	10.1007/s12195-016-0465-4	https://www.scopus.com/inward/record.uri?eid=2-s2.0-84983414167&doi=10.1007%2fs12195-016-0465-4&partnerID=40&md5=c82b36c73822657a87c2862a0e9d1831	Department of Biomedical Engineering, Stony Brook University, 101 Bioengineering Building, Stony Brook, NY, United States; School of Medicine, Department of Medicine, Stony Brook University, Stony Brook, NY, United States	Barber, K.E., Department of Biomedical Engineering, Stony Brook University, 101 Bioengineering Building, Stony Brook, NY, United States; Ghebrehiwet, B., School of Medicine, Department of Medicine, Stony Brook University, Stony Brook, NY, United States; Yin, W., Department of Biomedical Engineering, Stony Brook University, 101 Bioengineering Building, Stony Brook, NY, United States; Rubenstein, D…	exposure to tobacco smoke has been associated with heightened endothelial cell activities associated with cardiovascular diseases (cvd). conversely, the exposure to nicotine both activates and inhibits particular endothelial cell functions. however, which constituent(s) of tobacco smoke is responsible for these changes is unknown, since toxic gases and fine particulate matter cannot be isolated. …	Cardiovascular diseases; Cardiovascular risk factors; Complement; Electronic cigarettes	complement component C1q; nicotine; tobacco smoke; Article; cardiovascular disease; cell density; cell proliferation; cell viability; complement activation; complement deposition; controlled study; electronic cigarette; endothelium cell; human; human cell; inflammation; metabolic activation; particulate matter; protein expression; risk factor; tobacco; vasculitis	Rubenstein, D.A.; Department of Biomedical Engineering, Stony Brook University, 101 Bioengineering Building, United States; email: david.rubenstein@stonybrook.edu		Springer New York LLC	18655025			NA	English	Cell. Mol. Bioeng.	Article		Scopus	2-s2.0-84983414167	2
209	Gao J., Woodward A., Vardoulakis S., Kovats S., Wilkinson P., Li L., Xu L., Li J., Yang J., Li J., Cao L., Liu X., Wu H., Liu Q.	haze, public health and mitigation measures in china: a review of the current evidence for further policy response	2017	Science of the Total Environment	578			148	157	NA	26	10.1016/j.scitotenv.2016.10.231	https://www.scopus.com/inward/record.uri?eid=2-s2.0-85002945467&doi=10.1016%2fj.scitotenv.2016.10.231&partnerID=40&md5=728aeffbd7d411d28d86a709a2be3550	State Key Laboratory of Infectious Disease Prevention and Control, Collaborative Innovation Center for Diagnosis and Treatment of Infectious Diseases, National Institute for Communicable Disease Control and Prevention, Beijing, China; School of Population Health, University of Auckland, Private Bag, Auckland, New Zealand; Environmental Change Department, Centre for Radiation, Chemical and Environ…	Gao, J., State Key Laboratory of Infectious Disease Prevention and Control, Collaborative Innovation Center for Diagnosis and Treatment of Infectious Diseases, National Institute for Communicable Disease Control and Prevention, Beijing, China; Woodward, A., School of Population Health, University of Auckland, Private Bag, Auckland, New Zealand; Vardoulakis, S., Environmental Change Department, Ce…	with rapid economic development, china has been plagued by choking air pollution in recent years, and the frequent occurrence of haze episodes has caused widespread public concern. the purpose of this study is to describe the sources and formation of haze, summarize the mitigation measures in force, review the relationship between haze pollution and public health, and to discuss the challenges, p…	Air pollution; China; Haze; Mitigation measure; Public health	Air pollution; Air quality; Fog; Particles (particulate matter); Anthropogenic sources; Cerebrovascular disease; China; Formation and evolutions; Haze; Meteorological condition; Mitigation measures; Scientific researches; Public health; atmospheric pollution; formation mechanism; haze; health impact; mitigation; policy analysis; policy approach; pollutant source; pollution control; public health;…	Liu, Q.; State Key Laboratory of Infectious Disease Prevention and Control, Collaborative Innovation Center for Diagnosis and Treatment of Infectious Diseases, National Institute for Communicable Disease Control and Prevention, Chinese Center for Disease Control and Prevention, No. 155 Changbai Road, Changping district, China; email: liuqiyong@icdc.cn		Elsevier B.V.	489697		STEVA	27842962	English	Sci. Total Environ.	Article		Scopus	2-s2.0-85002945467	2
210	Hsu W.-H., Hwang S.-A., Kinney P.L., Lin S.	seasonal and temperature modifications of the association between fine particulate air pollution and cardiovascular hospitalization in new york state	2017	Science of the Total Environment	578			626	632	NA	8	10.1016/j.scitotenv.2016.11.008	https://www.scopus.com/inward/record.uri?eid=2-s2.0-85002536447&doi=10.1016%2fj.scitotenv.2016.11.008&partnerID=40&md5=2396beede82909bca59218daf51c13cf	New York State Department of Health, Bureau of Environmental & Occupational Epidemiology, Albany, NY, United States; University at Albany, Department of Epidemiology & Biostatistics, Rensselaer, NY, United States; University at Albany, Department of Environmental Health, Rensselaer, NY, United States; Columbia University, Mailman School of Public Health, New York, NY, United States	Hsu, W.-H., New York State Department of Health, Bureau of Environmental & Occupational Epidemiology, Albany, NY, United States; Hwang, S.-A., New York State Department of Health, Bureau of Environmental & Occupational Epidemiology, Albany, NY, United States, University at Albany, Department of Epidemiology & Biostatistics, Rensselaer, NY, United States; Kinney, P.L., Columbia University, Mailman…	it is known that extreme temperature and ambient air pollution are each independently associated with human health outcomes. however, findings from the few studies that have examined modified effects by seasons and the interaction between air pollution and temperature on health endpoints are inconsistent. this study examines the effects of short-term pm2.5 (particulate matter less than or equal t…	CVD; Modification; PM2.5; Season; Temperature	Air pollution; Chemical vapor deposition; Hospitals; Pollution; Temperature; Aerodynamic diameters; Ambient air pollution; Cardio-vascular disease; Concentration region; Confidence interval; Extreme temperatures; Modification; Season; Time series analysis; ambient air; atmospheric pollution; cardiovascular disease; concentration (composition); health impact; particulate matter; seasonal variation…	Hsu, W.-H.; New York State Department of Health, Bureau of Environmental & Occupational Epidemiology, Empire State Plaza, Corning Tower, Room 1203, United States; email: wan-hsiang.hsu@health.ny.gov		Elsevier B.V.	489697		STEVA	NA	English	Sci. Total Environ.	Article		Scopus	2-s2.0-85002536447	2
211	Kavouras I.G., Chalbot M.-C.G.	influence of ambient temperature on the heterogeneity of ambient fine particle chemical composition and disease prevalence	2017	International Journal of Environmental Health Research	27	1		27	39	NA	1	10.1080/09603123.2016.1257704	https://www.scopus.com/inward/record.uri?eid=2-s2.0-84994803307&doi=10.1080%2f09603123.2016.1257704&partnerID=40&md5=0cab00c82ef414acb35e777f6393f3ce	Department of Environmental Health Sciences, University of Alabama, Birmingham, AL, United States	Kavouras, I.G., Department of Environmental Health Sciences, University of Alabama, Birmingham, AL, United States; Chalbot, M.-C.G., Department of Environmental Health Sciences, University of Alabama, Birmingham, AL, United States	in this study, we present the associations of fine particle nitrate, sulfate, and four organic carbon fractions with ambient temperature in urban and background monitoring sites in the united states for the 2011??012 period. nitrate concentrations increased for decreasing temperatures, while sulfate levels increased for temperatures higher than 14?â°c. the profiles of organic carbon fractions for…	climate; Fine particles; nitrate; organic carbon; sulfate	nitrate; organic carbon; sulfate; air pollutant; particulate matter; atmospheric pollution; chemical composition; climate change; combustion; concentration (composition); disease prevalence; environmental monitoring; heterogeneity; nitrate; organic carbon; particulate matter; sulfate; temperature profile; air pollution; ambient air; Article; asthma; cerebrovascular accident; chemical composition;…	Kavouras, I.G.; Department of Environmental Health Sciences, University of AlabamaUnited States; email: kavouras@uab.edu		Taylor and Francis Ltd.	9603123		IJERE	27838926	English	Int. J. Environ. Health Res.	Article		Scopus	2-s2.0-84994803307	2
212	Lo W.-C., Shie R.-H., Chan C.-C., Lin H.-H.	burden of disease attributable to ambient fine particulate matter exposure in taiwan	2017	Journal of the Formosan Medical Association	116	1		32	40	NA	17	10.1016/j.jfma.2015.12.007	https://www.scopus.com/inward/record.uri?eid=2-s2.0-84957900376&doi=10.1016%2fj.jfma.2015.12.007&partnerID=40&md5=db3400efdf369ba13ce6a533753e64ca	Graduate Institute of Epidemiology and Preventive Medicine, College of Public Health, National Taiwan University, Taipei, Taiwan; Taiwan Cancer Registry, Taipei, Taiwan; Green Energy and Environment Research Laboratories, Industrial Technology Research Institute, Hsinchu, Taiwan; Institute of Occupational Medicine and Industrial Hygiene, College of Public Health, National Taiwan University, Taipe…	Lo, W.-C., Graduate Institute of Epidemiology and Preventive Medicine, College of Public Health, National Taiwan University, Taipei, Taiwan, Taiwan Cancer Registry, Taipei, Taiwan; Shie, R.-H., Green Energy and Environment Research Laboratories, Industrial Technology Research Institute, Hsinchu, Taiwan, Institute of Occupational Medicine and Industrial Hygiene, College of Public Health, National …	background/purpose there is compelling epidemiological evidence that links air pollution to increased risk of mortality from cardiopulmonary disease and lung cancer. we quantified the burden of mortality attributable to ambient fine particulate matter (pm2.5) among the taiwanese population in 2014 at the national and subnational levels. methods subnational pm2.5 exposure levels were obtained from…	ambient fine particulate matter; burden of disease; subnational analysis	adult; air pollution; air quality control; ambient air; Article; cerebrovascular accident; chronic obstructive lung disease; environmental exposure; female; human; ischemic heart disease; lung cancer; major clinical study; male; mortality; particulate matter; risk assessment; Taiwanese; adverse effects; aged; air pollution; coronary artery disease; cost of illness; demography; heart muscle ischem…	Chan, C.-C.; Institute of Epidemiology and Preventive Medicine, Institute of Occupational Medicine and Industrial Hygiene, College of Public Health, National Taiwan UniversityTaiwan; email: ccchan@ntu.edu.tw		Elsevier B.V.	9296646		JFASE	26874373	English	J. Formos. Med. Assoc.	Article	Open Access	Scopus	2-s2.0-84957900376	2
213	Xu Q., Wang S., Guo Y., Wang C., Huang F., Li X., Gao Q., Wu L., Tao L., Guo J., Wang W., Guo X.	acute exposure to fine particulate matter and cardiovascular hospital emergency room visits in beijing, china	2017	Environmental Pollution	220			317	327	NA	7	10.1016/j.envpol.2016.09.065	https://www.scopus.com/inward/record.uri?eid=2-s2.0-84998981052&doi=10.1016%2fj.envpol.2016.09.065&partnerID=40&md5=bfbc820f2eb7523f72099fd389bb2b02	School of Public Health, Capital Medical University, Beijing, China; Beijing Municipal Key Laboratory of Clinical Epidemiology, Beijing, China; Beijing Chao-yang Hospital, Capital Medical University, Beijing, China; Division of Epidemiology and Biostatistics, School of Public Health, University of Queensland, Brisbane, Australia; Graduate Entry Medical School, University of Limerick, Limerick, Ir…	Xu, Q., School of Public Health, Capital Medical University, Beijing, China, Beijing Municipal Key Laboratory of Clinical Epidemiology, Beijing, China; Wang, S., Beijing Chao-yang Hospital, Capital Medical University, Beijing, China; Guo, Y., Division of Epidemiology and Biostatistics, School of Public Health, University of Queensland, Brisbane, Australia; Wang, C., School of Public Health, Capit…	fine particulate matter (pm2.5) air pollution outbreaks have recently occurred frequently in china. however, evidence of the associations between short-term exposure to pm2.5 and cardiovascular morbidity is still limited in china. this study aimed to evaluate the associations between pm2.5 and hospital emergency room visits (ervs) for cardiovascular diseases in urban areas in beijing. daily count…	Beijing, China; Cardiovascular diseases; Fine particulate matter air pollution; Hospital emergency room visits	Air pollution; Cardiology; Emergency rooms; Hospitals; Pollution; Surge protection; Temperature; Beijing , China; Cardio-vascular disease; Emergency room visits; Fine particulate matter; Generalized additives; Heart rhythm disturbances; Ischemic heart disease; Monitoring stations; Diseases; atmospheric pollution; cardiovascular disease; hospital sector; particulate matter; pollution exposure; urb…	Guo, X.; School of Public Health, Capital Medical University, No. 10 Xitoutiao, You Anmen, Fengtai District, China; email: statguo@ccmu.edu.cn		Elsevier Ltd	2697491		ENPOE	27697383	English	Environ. Pollut.	Article	Open Access	Scopus	2-s2.0-84998981052	2
214	Duan J., Hu H., Zhang Y., Feng L., Shi Y., Miller M.R., Sun Z.	multi-organ toxicity induced by fine particulate matter pm2.5 in zebrafish (danio rerio) model	2017	Chemosphere	180			24	32	NA	3	10.1016/j.chemosphere.2017.04.013	https://www.scopus.com/inward/record.uri?eid=2-s2.0-85017019888&doi=10.1016%2fj.chemosphere.2017.04.013&partnerID=40&md5=6f062fb5f0a601c308642d704d7b11c0	Department of Toxicology and Sanitary Chemistry, School of Public Health, Capital Medical University, Beijing, China; Beijing Key Laboratory of Environmental Toxicology, Capital Medical University, Beijing, China; University/BHF Centre for Cardiovascular Science, Queens Medical Research Institute, The University of Edinburgh, Edinburgh, United Kingdom	Duan, J., Department of Toxicology and Sanitary Chemistry, School of Public Health, Capital Medical University, Beijing, China, Beijing Key Laboratory of Environmental Toxicology, Capital Medical University, Beijing, China; Hu, H., Department of Toxicology and Sanitary Chemistry, School of Public Health, Capital Medical University, Beijing, China, Beijing Key Laboratory of Environmental Toxicolog…	the fine particulate matter (pm2.5) in air pollution is a major public health concern and now known to contribute to severe diseases, therefore, a comprehensive understanding of pm2.5-induced adverse effects in living organisms is needed urgently. this study was aimed to evaluate the toxicity of pm2.5 on multi-organ systems in a zebrafish (danio rerio) model. the embryonic toxicity induced by pm2…	Air pollution; Cardiovascular toxicity; Hepatotoxicity; Neurotoxicity; PM2.5; Zebrafish	Air pollution; Aquatic organisms; Biology; Genes; Pollution; Cardiac functions; Fine particulate matter; Hepatic metabolisms; Hepatotoxicity; Morphological defects; Neurotoxicity; Transgenic zebrafish; Zebrafish; Toxicity; cytochrome P450; cytochrome P450 1A; cytochrome P450 1B1; cytochrome P450 1C1; unclassified drug; CYP1B1 protein, human; cytochrome P450 1B1; atmospheric pollution; cardiovascu…	Sun, Z.; Department of Toxicology and Sanitary Chemistry, School of Public Health, Capital Medical UniversityChina; email: zwsun@ccmu.edu.cn		Elsevier Ltd	456535		CMSHA	28391149	English	Chemosphere	Article		Scopus	2-s2.0-85017019888	2
216	Liu J.C., Wilson A., Mickley L.J., Dominici F., Ebisu K., Wang Y., Sulprizio M.P., Peng R.D., Yue X., Son J.-Y., Anderson G.B., Bell M.L.	wildfire-specific fine particulate matter and risk of hospital admissions in urban and rural counties	2017	Epidemiology	28	1		77	85	NA	10	10.1097/EDE.0000000000000556	https://www.scopus.com/inward/record.uri?eid=2-s2.0-84988603584&doi=10.1097%2fEDE.0000000000000556&partnerID=40&md5=161ba9d83c304194fd408804fc2bac63	School of Forestry and Environmental Studies, Yale University, 205 Prospect St, New Haven, CT, United States; Department of Biostatistics, T.H. Chan School of Public Health, Harvard University, Cambridge, MA, United States; School of Engineering and Applied Sciences, Harvard University, Cambridge, MA, United States; Department of Biostatistics, Johns Hopkins Bloomberg School of Public Health, Bal…	Liu, J.C., School of Forestry and Environmental Studies, Yale University, 205 Prospect St, New Haven, CT, United States; Wilson, A., Department of Biostatistics, T.H. Chan School of Public Health, Harvard University, Cambridge, MA, United States; Mickley, L.J., School of Engineering and Applied Sciences, Harvard University, Cambridge, MA, United States; Dominici, F., Department of Biostatistics, …	background: the health impacts of wildfire smoke, including fine particles (pm2.5), are not well understood and may differ from those of pm2.5 from other sources due to differences in concentrations and chemical composition. methods: first, for the entire western united states (561 counties) for 2004-2009, we estimated daily pm2.5 concentrations directly attributable to wildfires (wildfires-speci…		air pollution; Article; California; cardiovascular disease; cardiovascular risk; chemical composition; comparative study; controlled study; fire; hospital admission; human; Idaho; major clinical study; medicare; particulate matter; priority journal; respiratory function; respiratory tract disease; risk factor; rural area; season; smoke; time series analysis; United States; urban area; wildfire sm…	Liu, J.C.; School of Forestry and Environmental Studies, Yale University, 205 Prospect St, United States; email: coco.liu@yale.edu		Lippincott Williams and Wilkins	10443983		EPIDE	27648592	English	Epidemiology	Article		Scopus	2-s2.0-84988603584	2
217	Jain V., Dey S., Chowdhury S.	ambient pm2.5 exposure and premature mortality burden in the holy city varanasi, india	2017	Environmental Pollution	226			182	189	NA	2	10.1016/j.envpol.2017.04.028	https://www.scopus.com/inward/record.uri?eid=2-s2.0-85017498792&doi=10.1016%2fj.envpol.2017.04.028&partnerID=40&md5=07d7fbc629e2ac64d3caf04bc73595ed	Institute of Environment and Sustainable Development, Banaras Hindu University, Varanasi, Uttar Pradesh, India; Centre for Atmospheric Sciences, Indian Institute of Technology Delhi, Hauz Khas, New Delhi, India	Jain, V., Institute of Environment and Sustainable Development, Banaras Hindu University, Varanasi, Uttar Pradesh, India; Dey, S., Centre for Atmospheric Sciences, Indian Institute of Technology Delhi, Hauz Khas, New Delhi, India; Chowdhury, S., Centre for Atmospheric Sciences, Indian Institute of Technology Delhi, Hauz Khas, New Delhi, India	more than 3 million population residing in the holy city varanasi and sub-urban areas is exposed to very high level of fine particulate matter (pm2.5) from various sources. continuous monitoring by central pollution control board started only in 2015; therefore what was the pollution level in the past and how it has changed over the years are not known. we use modis aerosol products to infer pm2.…		Air quality; Diseases; Pollution; Pollution control; Pulmonary diseases; Quality control; Central pollution control boards; Chronic obstructive pulmonary disease; Continuous monitoring; Fine particulate matter; Ischemic heart disease; Lower respiratory infections; National Air Quality Standards; Premature mortality; Air quality standards; aerosol; air quality; atmospheric pollution; MODIS; mortal…	Dey, S.; Centre for Atmospheric Sciences, Indian Institute of Technology DelhiIndia; email: sagnik@cas.iitd.ac.in		Elsevier Ltd	2697491		ENPOE	28431317	English	Environ. Pollut.	Article		Scopus	2-s2.0-85017498792	2
218	Peng C., Cayir A., Sanchez-Guerra M., Di Q., Wilson A., Zhong J., Kosheleva A., Trevisi L., Colicino E., Brennan K., Dereix A.E., Dai L., Coull B.A., Vokonas P., Schwartz J., Baccarelli A.A.	associations of annual ambient fine particulate matter mass and components with mitochondrial dna abundance	2017	Epidemiology	28	6		763	770	NA	1	10.1097/EDE.0000000000000717	https://www.scopus.com/inward/record.uri?eid=2-s2.0-85045685387&doi=10.1097%2fEDE.0000000000000717&partnerID=40&md5=812d13d3984180920e7470d7820f6b37	Channing Division of Network Medicine, Department of Medicine, Brigham and Women's Hospital, Harvard Medical School, Building 1, G-7, 665 Huntington Avenue, Boston, MA, United States; Vocational Health College, Canakkale Onsekiz Mart University, ?anakkale, Turkey; Department of Developmental Neurobiology, National Institute of Perinatology, Mexico City, Mexico; Department of Environmental Health,…	Peng, C., Channing Division of Network Medicine, Department of Medicine, Brigham and Women's Hospital, Harvard Medical School, Building 1, G-7, 665 Huntington Avenue, Boston, MA, United States; Cayir, A., Vocational Health College, Canakkale Onsekiz Mart University, ?anakkale, Turkey; Sanchez-Guerra, M., Department of Developmental Neurobiology, National Institute of Perinatology, Mexico City, Me…	background: fine particulate matter (pm2.5) represents a mixture of components with potentially different toxicities. however, little is known about the relative effects of pm2.5 mass and pm2.5 components on mitochondrial dna (mtdna) abundance, which may lie on the pathway of pm2.5-associated disease. methods: we studied 646 elderly male participants in the normative aging study from greater bost…		C reactive protein; carbon; cell adhesion molecule; coal; element; homocysteine; mitochondrial DNA; nitrate; organic carbon; sulfate; mitochondrial DNA; air pollutant; air pollution; ambient air; Article; biomass; blood cell count; blood sampling; body mass; combustion; DNA damage; educational status; electric power plant; environmental exposure; forced vital capacity; genome; highway; human; hyp…	Peng, C.; Channing Division of Network Medicine, Department of Medicine, Brigham and Women's Hospital, Harvard Medical School, Building 1, G-7, 665 Huntington Avenue, United States; email: chp950@mail.harvard.edu		Lippincott Williams and Wilkins	10443983		EPIDE	28953603	English	Epidemiology	Article		Scopus	2-s2.0-85045685387	2
219	Lin H., Ratnapradipa K., Wang X., Zhang Y., Xu Y., Yao Z., Dong G., Liu T., Clark J., Dick R., Xiao J., Zeng W., Li X., Qian Z.M., Ma W.	hourly peak concentration measuring the pm2.5-mortality association: results from six cities in the pearl river delta study	2017	Atmospheric Environment	161			27	33	NA	7	10.1016/j.atmosenv.2017.04.015	https://www.scopus.com/inward/record.uri?eid=2-s2.0-85018294730&doi=10.1016%2fj.atmosenv.2017.04.015&partnerID=40&md5=4bb5328acfbdca06a5844a6a64305a9c	Guangdong Provincial Institute of Public Health, Guangdong Provincial Center for Disease Control and Prevention, Guangzhou, China; College for Public Health and Social Justice, Saint Louis University, Saint Louis, MO, United States; School of Public Health, Guangdong Pharmaceutical University, Guangzhou, China; Guangdong Provincial Center for Disease Control and Prevention, Guangzhou, China; Depa…	Lin, H., Guangdong Provincial Institute of Public Health, Guangdong Provincial Center for Disease Control and Prevention, Guangzhou, China; Ratnapradipa, K., College for Public Health and Social Justice, Saint Louis University, Saint Louis, MO, United States; Wang, X., School of Public Health, Guangdong Pharmaceutical University, Guangzhou, China; Zhang, Y., Guangdong Provincial Center for Diseas…	compared with daily mean concentration of air pollution, hourly peak concentration may be more directly relevant to the acute health effects due to the high concentration levels, however, few have analyzed the acute mortality effects of hourly peak levels of air pollution. we examined the associations of hourly peak concentration of fine particulate matter air pollution (pm2.5) with mortality in …	Air pollution; Fine particles; Hourly peak concentration; Mortality; Pearl river delta; PM2.5	Air pollution; Gems; Particles (particulate matter); Pollution; Random processes; Rivers; Cardiovascular mortality; Epidemiological studies; Fine particles; Fine particulate matter; Generalized additives; Mortality; Peak concentrations; Pearl River delta; River pollution; atmospheric pollution; cardiovascular disease; concentration (composition); confidence interval; health impact; health risk; m…	Qian, Z.M.; College for Public Health and Social Justice, Saint Louis University, Salus Center/Room 473, 3545 Lafayette Avenue, United States; email: zqian2@slu.edu		Elsevier Ltd	13522310		AENVE	NA	English	Atmos. Environ.	Article		Scopus	2-s2.0-85018294730	2
220	Zhang Z., Chang L.-Y., Lau A.K.H., Chan T.-C., Chuang Y.C., Chan J., Lin C., Jiang W.K., Dear K., Zee B.C.Y., Yeoh E.-K., Hoek G., Tam T., Lao X.Q.	satellite-based estimates of long-term exposure to fine particulate matter are associated with c-reactive protein in 30 034 taiwanese adults	2017	International Journal of Epidemiology	46	4		1126	1136	NA	6	10.1093/ije/dyx069	https://www.scopus.com/inward/record.uri?eid=2-s2.0-85030470181&doi=10.1093%2fije%2fdyx069&partnerID=40&md5=dd6c5450feeec2fffde6f1dc8012aa9c	Jockey Club School of Public Health and Primary Care, Chinese University of Hong Kong, Hong Kong; Institute of Sociology, Academia Sinica, Taipei, Taiwan; MJ Health Research Foundation, MJ Group, Taipei, Taiwan; Division of Environment, Hong Kong University of Science and Technology, Hong Kong; Department of Civil and Environmental Engineering, Hong Kong University of Science and Technology, Hong…	Zhang, Z., Jockey Club School of Public Health and Primary Care, Chinese University of Hong Kong, Hong Kong; Chang, L.-Y., Institute of Sociology, Academia Sinica, Taipei, Taiwan, MJ Health Research Foundation, MJ Group, Taipei, Taiwan; Lau, A.K.H., Division of Environment, Hong Kong University of Science and Technology, Hong Kong, Department of Civil and Environmental Engineering, Hong Kong Univ…	background: particulate matter (pm) air pollution is associated with the risk of cardiovascular morbidity and mortality. however, the biological mechanism underlying the associations remains unclear. atherosclerosis, the underlying pathology of cardiovascular disease, is a chronic inflammatory process. we therefore investigated the association of long-term exposure to fine pm (pm2.5) with c-react…	C-reactive protein; Cardiovascular disease; Fine particulate matter; Systemic inflammation	C reactive protein; biological marker; C reactive protein; atmospheric pollution; cardiovascular disease; confidence interval; estimation method; health risk; morbidity; mortality; participatory approach; particulate matter; pollution exposure; protein; satellite data; spatiotemporal analysis; adult; aerosol; air pollution; Article; cardiovascular disease; cohort analysis; confidence interval; co…	Lao, X.Q.; 4/F School of Public Health, Prince of Wales HospitalHong Kong; email: xqlao@cuhk.edu.hk		Oxford University Press	3005771		IJEPB	28541501	English	Int. J. Epidemiol.	Article		Scopus	2-s2.0-85030470181	2
221	Song C., He J., Wu L., Jin T., Chen X., Li R., Ren P., Zhang L., Mao H.	health burden attributable to ambient pm2.5 in china	2017	Environmental Pollution	223			575	586	NA	34	10.1016/j.envpol.2017.01.060	https://www.scopus.com/inward/record.uri?eid=2-s2.0-85011265988&doi=10.1016%2fj.envpol.2017.01.060&partnerID=40&md5=296c0e19169f4419bac92544c00162e4	College of Environmental Science & Engineering, Nankai University, Tianjin, China; Center for Urban Transport Emission Research, Nankai University, Tianjin, China; State Key Laboratory of Severe Weather & Key Laboratory of Atmospheric Chemistry of CMA, Chinese Academy of Meteorological Sciences, Beijing, China; Department of Occupational and Environmental Health, School of Public Health, Tianjin …	Song, C., College of Environmental Science & Engineering, Nankai University, Tianjin, China, Center for Urban Transport Emission Research, Nankai University, Tianjin, China; He, J., State Key Laboratory of Severe Weather & Key Laboratory of Atmospheric Chemistry of CMA, Chinese Academy of Meteorological Sciences, Beijing, China; Wu, L., College of Environmental Science & Engineering, Nankai Unive…	in china, over 1.3 billion people have high health risks associated with exposure to ambient fine particulate matter (pm2.5) that exceeds the world health organization (who) air quality guidelines (aqg). the pm2.5mass concentrations from 1382 national air quality monitoring stations in 367 cities, between january 2014 and december 2016, were analyzed to estimate the health burden attributable to …	China; Health benefits; Health burden; PM2.5; Population exposure	Air quality; Diseases; Emission control; Health; Health risks; Pulmonary diseases; Risk perception; Air quality monitoring stations; China; Chronic obstructive pulmonary disease; Fine particulate matter; Health benefits; Lower respiratory infections; Population exposure; World Health Organization; Quality control; air quality; ambient air; atmospheric pollution; concentration (composition); guide…	Mao, H.; College of Environmental Science & Engineering, Nankai UniversityChina; email: hongjun_mao@126.com		Elsevier Ltd	2697491		ENPOE	28169071	English	Environ. Pollut.	Article		Scopus	2-s2.0-85011265988	2
[truncated: 854 more rows]
